# Supplementary material for: Native microbiome dominates over host factors in shaping the probiotic genetic evolution in the gut
Source: NPJ Biofilms Microbiomes. 2023 Oct 14;9:80. doi: 10.1038/s41522-023-00447-8 (PMC10576824; doi:10.1038/s41522-023-00447-8)
Supplement: Supplementary file 1 — Supplemental table [file 41522_2023_447_MOESM1_ESM.xlsx]

## Sheet: Sheet1
Supplementary Table 1:
Mutation sites and gene annotation in mutants of Lp082 in GF mice
Mutation sites and gene annotation in mutants of Lp082 in SPF mice
Mutation sites and gene annotation in mutants of BV9 in GF mice
Mutation sites and gene annotation in mutants of BV9 in GF mice

## Sheet: Lp082_GF
Mutation sites and gene annotation in mutants of Lp082 in GF mice
#CHROM	POS	REF	ALT	GENE	GENE FUNCTION
NODE_1_length_3313439	1283071	G	A	Gene_1205
NODE_1_length_3313439	1861048	C	T	Gene_1717	Protein of unknown function (DUF1440)
NODE_1_length_3313439	1976363	G	A
NODE_1_length_3313439	2854610	C	A	Gene_2651	Glutathione reductase
NODE_1_length_3313439	3057762	C	A	Gene_2847
NODE_1_length_3313439	3212834	T	G	Gene_3003	AAA domain, putative AbiEii toxin, Type IV TA system
NODE_1_length_3313439	3213000	G	T	Gene_3003	AAA domain, putative AbiEii toxin, Type IV TA system
NODE_1_length_3313439	3213086	T	C	Gene_3003	AAA domain, putative AbiEii toxin, Type IV TA system
NODE_1_length_3313439	3214123	G	A	Gene_3004	ABC transporter
NODE_1_length_3313439	3311024	C	T	Gene_3110	Transposase

## Sheet: Lp082_SPF
Mutation sites and gene annotation in mutants of Lp082 in SPF mice
#CHROM	POS	REF	ALT	GENE	GENE FUNCTION
Lp082	3310964	C	T	Lp082_3110	Transposase
Lp082	3311468	G	A	Lp082_3111	Putative transposase of IS4/5 family (DUF4096)
Lp082	3311155	A	C	Lp082_3110	Transposase
Lp082	63020	C	A	Lp082_56	Transposase and inactivated derivatives, IS30 family DNA replication, recombination, and repair
Lp082	3311545	T	C	Lp082_3111	Putative transposase of IS4/5 family (DUF4096)
Lp082	3281516	C	T	Lp082_3081	Catalyzes the synthesis of beta-nicotinate D- ribonucleotide from nicotinate and 5-phospho-D-ribose 1-phosphate at the expense of ATP
Lp082	3026780	C	T	Lp082_2824	Transport of potassium into the cell
Lp082	3026900	C	T	Lp082_2824	Transport of potassium into the cell
Lp082	3027468	G	T	Lp082_2824	Transport of potassium into the cell
Lp082	3032842	A	G	Lp082_2829	Provides the precursors necessary for DNA synthesis. Catalyzes the biosynthesis of deoxyribonucleotides from the corresponding ribonucleotides
Lp082	3035554	C	T	Lp082_2831	Ribonucleotide reductase, small chain
Lp082	3036354	A	C	Lp082_2832	hmm pf00665
Lp082	3007539	C	A	Lp082_2804	Transposase and inactivated derivatives, IS30 family
Lp082	3015988	G	A	Lp082_2814	MobA MobL family protein
Lp082	3026716	G	T	Lp082_2824	Transport of potassium into the cell
Lp082	3027482	A	G	Lp082_2824	Transport of potassium into the cell
Lp082	3032248	C	A	Lp082_2829	Provides the precursors necessary for DNA synthesis. Catalyzes the biosynthesis of deoxyribonucleotides from the corresponding ribonucleotides
Lp082	3032287	C	T	Lp082_2829	Provides the precursors necessary for DNA synthesis. Catalyzes the biosynthesis of deoxyribonucleotides from the corresponding ribonucleotides
Lp082	3035698	T	C	Lp082_2831	Ribonucleotide reductase, small chain
Lp082	3035794	C	T	Lp082_2831	Ribonucleotide reductase, small chain
Lp082	3035795	G	A	Lp082_2831	Ribonucleotide reductase, small chain
Lp082	3035833	T	C	Lp082_2831	Ribonucleotide reductase, small chain
Lp082	3035989	T	C	Lp082_2831	Ribonucleotide reductase, small chain
Lp082	3036133	C	T	Lp082_2831	Ribonucleotide reductase, small chain
Lp082	3036386	A	G	Lp082_2832	hmm pf00665
Lp082	3036431	C	T	Lp082_2832	hmm pf00665
Lp082	3036594	G	A	Lp082_2832	hmm pf00665
Lp082	3036607	C	G	Lp082_2832	hmm pf00665
Lp082	3036744	G	A	Lp082_2832	hmm pf00665
Lp082	3037019	C	T	Lp082_2832	hmm pf00665
Lp082	3037301	G	A	Lp082_2833	Resolvase, N terminal domain
Lp082	3037847	A	G	Lp082_2833	Resolvase, N terminal domain
Lp082	3037891	A	C		0
Lp082	3038017	A	G	Lp082_2834	Uncharacterised 5xTM membrane BCR, YitT family COG1284
Lp082	3038278	C	G	Lp082_2834	Uncharacterised 5xTM membrane BCR, YitT family COG1284
Lp082	3038286	C	T	Lp082_2834	Uncharacterised 5xTM membrane BCR, YitT family COG1284
Lp082	3038622	G	A	Lp082_2834	Uncharacterised 5xTM membrane BCR, YitT family COG1284
Lp082	3027644	C	T	Lp082_2824	Transport of potassium into the cell
Lp082	3032338	C	T	Lp082_2829	Provides the precursors necessary for DNA synthesis. Catalyzes the biosynthesis of deoxyribonucleotides from the corresponding ribonucleotides
Lp082	3036526	A	G	Lp082_2832	hmm pf00665
Lp082	3036528	T	C	Lp082_2832	hmm pf00665
Lp082	3036811	C	T	Lp082_2832	hmm pf00665
Lp082	3036830	T	C	Lp082_2832	hmm pf00665
Lp082	3036962	G	A	Lp082_2832	hmm pf00665
Lp082	3037146	T	C		0
Lp082	3037535	C	T	Lp082_2833	Resolvase, N terminal domain
Lp082	404770	G	A		0
Lp082	1140876	A	G	Lp082_1057	AMP-binding enzyme
Lp082	1212892	A	G	Lp082_1140	amino acid peptide transporter
Lp082	1342652	A	G	Lp082_1259	helix_turn_helix, arabinose operon control protein
Lp082	1404429	T	C	Lp082_1309	hydrolase, family 65, central catalytic
Lp082	1433561	T	G	Lp082_1334	Belongs to the major facilitator superfamily. Sugar transporter (TC 2.A.1.1) family
Lp082	1448600	T	C		0
Lp082	1508268	G	C	Lp082_1400	Alpha amylase, catalytic domain protein
Lp082	1559931	T	C	Lp082_1445	it is required for DNA replication and normal SOS inducibility. RecF binds preferentially to single-stranded, linear DNA. It also seems to bind ATP
Lp082	1638933	T	C	Lp082_1512	Major facilitator Superfamily
Lp082	1941172	A	C	Lp082_1796	LytTr DNA-binding domain
Lp082	1975763	C	A	Lp082_1833	Alpha amylase, catalytic domain
Lp082	2180336	C	T	Lp082_2009	Specifically dimethylates two adjacent adenosines (A1518 and A1519) in the loop of a conserved hairpin near the 3'-end of 16S rRNA in the 30S particle. May play a critical role in biogenesis of 30S subunits
Lp082	3023844	C	A	Lp082_2822	Transposase
Lp082	3027191	A	G	Lp082_2824	Transport of potassium into the cell
Lp082	3027652	C	A	Lp082_2824	Transport of potassium into the cell
Lp082	3031768	T	C	Lp082_2828	NrdI Flavodoxin like
Lp082	3036230	T	A		0
Lp082	3036901	C	T	Lp082_2832	hmm pf00665
Lp082	3037885	C	T	Lp082_2833	Resolvase, N terminal domain
Lp082	3038079	T	C	Lp082_2834	Uncharacterised 5xTM membrane BCR, YitT family COG1284
Lp082	3089057	C	T	Lp082_2889	Domain of unknown function (DUF4355)
Lp082	3280692	T	C	Lp082_3080	Transcriptional regulator
Lp082	3281100	C	A	Lp082_3080	Transcriptional regulator
Lp082	3281270	G	A	Lp082_3080	Transcriptional regulator
Lp082	3281558	A	G	Lp082_3081	Catalyzes the synthesis of beta-nicotinate D- ribonucleotide from nicotinate and 5-phospho-D-ribose 1-phosphate at the expense of ATP
Lp082	3281657	A	G	Lp082_3081	Catalyzes the synthesis of beta-nicotinate D- ribonucleotide from nicotinate and 5-phospho-D-ribose 1-phosphate at the expense of ATP
Lp082	27489	A	G	Lp082_26	Putative amino acid metabolism
Lp082	67917	T	C	Lp082_58	Catalyzes a 2-step reaction, involving the ATP-dependent carboxylation of the covalently attached biotin in the first step and the transfer of the carboxyl group to pyruvate in the second
Lp082	71250	T	C	Lp082_62	Belongs to the peptidase S16 family
Lp082	144480	A	G	Lp082_135	Catalyzes the attachment of proline to tRNA(Pro) in a two-step reaction proline is first activated by ATP to form Pro- AMP and then transferred to the acceptor end of tRNA(Pro). As ProRS can inadvertently accommodate and process non-cognate amino acids such as alanine and cysteine, to avoid such errors it has two additional distinct editing activities against alanine. One activity is designated a…
Lp082	169163	T	G	Lp082_154	Heat shock 70 kDa protein
Lp082	182862	T	C	Lp082_168	0
Lp082	186445	T	G		0
Lp082	186931	T	G	Lp082_172	Fructosamine kinase
Lp082	190091	T	C	Lp082_174	histidyl-tRNA synthetase
Lp082	190564	A	G	Lp082_175	Catalyzes the attachment of L-aspartate to tRNA(Asp) in a two-step reaction L-aspartate is first activated by ATP to form Asp-AMP and then transferred to the acceptor end of tRNA(Asp)
Lp082	210594	G	A	Lp082_194	ABC transporter, ATP-binding protein
Lp082	221747	C	G	Lp082_207	Pyridine nucleotide-disulphide oxidoreductase, dimerisation domain
Lp082	242677	C	A	Lp082_227	DeoR C terminal sensor domain
Lp082	251180	G	A	Lp082_233	Cation transporter/ATPase, N-terminus
Lp082	261116	A	G	Lp082_241	ABC transporter
Lp082	263634	T	C	Lp082_243	O-Antigen ligase
Lp082	313825	T	C	Lp082_289	DNA protecting protein DprA
Lp082	327465	T	C	Lp082_299	Topoisomerase IV is essential for chromosome segregation. It relaxes supercoiled DNA. Performs the decatenation events required during the replication of a circular DNA molecule
Lp082	346192	C	A	Lp082_316	0
Lp082	386212	T	C	Lp082_358	hydrolase, family 25
Lp082	398748	A	G	Lp082_372	Bacterial extracellular solute-binding protein
Lp082	403679	G	A	Lp082_377	Part of the ABC transporter complex MetNIQ involved in methionine import. Responsible for energy coupling to the transport system
Lp082	441057	T	G	Lp082_413	Lytic polysaccharide mono-oxygenase, cellulose-degrading
Lp082	442917	T	C	Lp082_414	cyclopropane-fatty-acyl-phospholipid synthase
Lp082	558050	C	T	Lp082_532	Belongs to the phenylalanyl-tRNA synthetase beta subunit family. Type 1 subfamily
Lp082	584593	A	G	Lp082_556	Ribosome biogenesis GTPase YqeH
Lp082	628827	A	C	Lp082_601	Transporter, major facilitator family protein
Lp082	706030	T	A	Lp082_668	Citrate (pro-3S)-lyase alpha chain
Lp082	709323	A	G	Lp082_672	Malic enzyme, NAD binding domain
Lp082	719412	A	G	Lp082_681	Helix-turn-helix domain
Lp082	731799	A	G	Lp082_691	Membrane
Lp082	790444	C	G	Lp082_752	Putative threonine/serine exporter
Lp082	794540	C	G	Lp082_757	Major facilitator Superfamily
Lp082	874513	A	T	Lp082_827	DNA helicase
Lp082	885036	T	C	Lp082_838	membrane transporter protein
Lp082	890097	T	G	Lp082_843	amino acid
Lp082	890961	A	C	Lp082_844	YdjC-like protein
Lp082	898587	T	G	Lp082_854	Belongs to the D-isomer specific 2-hydroxyacid dehydrogenase family
Lp082	962446	T	C	Lp082_912	Sucrose-6F-phosphate phosphohydrolase
Lp082	988738	A	G	Lp082_928	Sigma-54 factor, core binding domain
Lp082	1009380	C	T	Lp082_944	Pyridine nucleotide-disulphide oxidoreductase, dimerisation domain
Lp082	1038887	C	G	Lp082_971	response regulator
Lp082	1062676	T	C	Lp082_991	Phosphonate ABC transporter
Lp082	1063648	G	A	Lp082_992	Part of the ABC transporter complex PhnCDE involved in phosphonates import. Responsible for energy coupling to the transport system
Lp082	1121882	T	C	Lp082_1053	lysine biosynthetic process via aminoadipic acid
Lp082	1131575	A	T	Lp082_1057	AMP-binding enzyme
Lp082	1197110	T	C	Lp082_1126	P-type ATPase
Lp082	1221984	T	G	Lp082_1146	Aldo keto reductase
Lp082	1279100	T	C		0
Lp082	1295935	A	G		0
Lp082	1332815	G	T	Lp082_1253	#NAME?
Lp082	1351486	A	G	Lp082_1267	beta-galactosidase
Lp082	1379482	T	C	Lp082_1291	BadF/BadG/BcrA/BcrD ATPase family
Lp082	1392884	C	A	Lp082_1302	phosphotransferase system
Lp082	1550146	G	A	Lp082_1437	R3H domain protein
Lp082	1551866	A	G	Lp082_1438	Imidazolonepropionase and related amidohydrolases
Lp082	1566205	A	G		0
Lp082	1572746	G	A	Lp082_1454	Major facilitator Superfamily
Lp082	1596948	G	T	Lp082_1475	Belongs to the glycosyl hydrolase 1 family
Lp082	1611910	T	G		0
Lp082	1639840	A	G	Lp082_1512	Major facilitator Superfamily
Lp082	1681550	G	T	Lp082_1547	0
Lp082	1694110	T	G	Lp082_1562	0
Lp082	1706247	A	C	Lp082_1576	Calcineurin-like phosphoesterase superfamily domain
Lp082	1742334	T	C	Lp082_1609	HxlR-like helix-turn-helix
Lp082	1786917	A	G	Lp082_1645	Predicted membrane protein (DUF2207)
Lp082	1793741	A	G	Lp082_1650	Acetyltransferase (GNAT) domain
Lp082	1795443	A	G	Lp082_1652	DNA RNA non-specific endonuclease
Lp082	1818850	A	G	Lp082_1675	LysR substrate binding domain
Lp082	1833632	T	C	Lp082_1694	ABC-2 family transporter protein
Lp082	1851802	A	G	Lp082_1708	Fumarase C C-terminus
Lp082	1876458	A	G		0
Lp082	1878084	A	G	Lp082_1733	FMN_bind
Lp082	1901477	T	G	Lp082_1754	EamA-like transporter family
Lp082	1906020	C	G	Lp082_1759	MATE efflux family protein
Lp082	1907696	T	C		0
Lp082	1923829	C	T	Lp082_1778	Zinc-binding dehydrogenase
Lp082	1936020	T	C	Lp082_1789	P-type ATPase
Lp082	1964859	A	G	Lp082_1821	Transcriptional regulator
Lp082	2014677	T	C	Lp082_1859	Belongs to the D-isomer specific 2-hydroxyacid dehydrogenase family
Lp082	2101320	G	A	Lp082_1942	Leucine-rich repeat (LRR) protein
Lp082	2120228	A	G	Lp082_1959	Couples transcription and DNA repair by recognizing RNA polymerase (RNAP) stalled at DNA lesions. Mediates ATP-dependent release of RNAP and its truncated transcript from the DNA, and recruitment of nucleotide excision repair machinery to the damaged site
Lp082	2125552	T	G		0
Lp082	2148089	T	C	Lp082_1980	LemA family
Lp082	2197360	G	A	Lp082_2025	Belongs to the glycosyl hydrolase 1 family
Lp082	2204979	T	C	Lp082_2032	Carbon-nitrogen hydrolase
Lp082	2218091	A	G	Lp082_2046	LytTr DNA-binding domain
Lp082	2261102	T	C	Lp082_2095	0
Lp082	2264369	A	C		0
Lp082	2281672	T	C	Lp082_2115	0
Lp082	2285482	T	C	Lp082_2119	Part of the ABC transporter complex MetNIQ involved in methionine import. Responsible for energy coupling to the transport system
Lp082	2343505	T	C	Lp082_2182	Produces ATP from ADP in the presence of a proton gradient across the membrane. The alpha chain is a regulatory subunit
Lp082	2380932	A	G	Lp082_2218	Thiol-specific peroxidase that catalyzes the reduction of hydrogen peroxide and organic hydroperoxides to water and alcohols, respectively. Plays a role in cell protection against oxidative stress by detoxifying peroxides
Lp082	2437098	T	C	Lp082_2265	Catalyzes the conversion of N-acetyl-diaminopimelate to diaminopimelate and acetate
Lp082	2502151	T	C	Lp082_2339	Phosphoribosylformylglycinamidine cyclo-ligase
Lp082	2508119	T	C	Lp082_2344	Glycosyl transferase
Lp082	2630767	T	C	Lp082_2452	NADH oxidase
Lp082	2725488	A	G	Lp082_2535	Bacterial extracellular solute-binding protein
Lp082	2734342	T	C		0
Lp082	2798396	A	G	Lp082_2601	domain, Protein
Lp082	2802387	A	G	Lp082_2604	nucleoside hydrolase
Lp082	2846195	G	T	Lp082_2644	EDD domain protein, DegV family
Lp082	2893187	T	C		0
Lp082	2914374	A	G	Lp082_2712	membrane transporter protein
Lp082	2923866	A	G	Lp082_2723	AI-2E family transporter
Lp082	2934248	A	G	Lp082_2734	Belongs to the short-chain dehydrogenases reductases (SDR) family
Lp082	2935274	A	G	Lp082_2736	NmrA-like family
Lp082	2958285	T	C	Lp082_2766	AI-2E family transporter
Lp082	2990082	T	C	Lp082_2792	Belongs to the peptidase S11 family
Lp082	3011414	G	A	Lp082_2809	0
Lp082	3011450	C	T	Lp082_2809	0
Lp082	3011665	C	A	Lp082_2809	0
Lp082	3013852	C	T	Lp082_2813	0
Lp082	3014014	G	A	Lp082_2813	0
Lp082	3016379	C	T	Lp082_2814	MobA MobL family protein
Lp082	3026496	G	A	Lp082_2824	Transport of potassium into the cell
Lp082	3027564	C	T	Lp082_2824	Transport of potassium into the cell
Lp082	3032694	C	A	Lp082_2829	Provides the precursors necessary for DNA synthesis. Catalyzes the biosynthesis of deoxyribonucleotides from the corresponding ribonucleotides
Lp082	3033246	T	C	Lp082_2829	Provides the precursors necessary for DNA synthesis. Catalyzes the biosynthesis of deoxyribonucleotides from the corresponding ribonucleotides
Lp082	3033280	T	C	Lp082_2829	Provides the precursors necessary for DNA synthesis. Catalyzes the biosynthesis of deoxyribonucleotides from the corresponding ribonucleotides
Lp082	3035276	G	A	Lp082_2831	Ribonucleotide reductase, small chain
Lp082	3065175	T	C	Lp082_2849	0
Lp082	3065506	C	T	Lp082_2850	Phage Mu protein F like protein
Lp082	3065547	T	G	Lp082_2850	Phage Mu protein F like protein
Lp082	3065548	T	C	Lp082_2850	Phage Mu protein F like protein
Lp082	3065674	A	C	Lp082_2850	Phage Mu protein F like protein
Lp082	3066323	A	G	Lp082_2850	Phage Mu protein F like protein
Lp082	3068470	A	G	Lp082_2851	Phage portal protein, SPP1 Gp6-like
Lp082	3068493	T	C	Lp082_2851	Phage portal protein, SPP1 Gp6-like
Lp082	3068640	G	A	Lp082_2851	Phage portal protein, SPP1 Gp6-like
Lp082	3069096	A	G	Lp082_2852	Terminase-like family
Lp082	3069133	C	T	Lp082_2852	Terminase-like family
Lp082	3084081	G	A	Lp082_2880	DNA/RNA non-specific endonuclease
Lp082	3089410	T	C	Lp082_2890	0
Lp082	3089867	C	T	Lp082_2891	Phage major capsid protein E
Lp082	3089894	T	C	Lp082_2891	Phage major capsid protein E
Lp082	3090633	C	T	Lp082_2892	0
Lp082	3090904	C	T	Lp082_2893	0
Lp082	3091022	A	C	Lp082_2893	0
Lp082	3091084	G	A	Lp082_2893	0
Lp082	3091459	T	C	Lp082_2894	0
Lp082	3091478	A	G	Lp082_2895	0
Lp082	3091642	A	G	Lp082_2895	0
Lp082	3094084	T	C	Lp082_2899	NLP P60 protein
Lp082	3094147	A	C	Lp082_2899	NLP P60 protein
Lp082	3094381	G	A	Lp082_2899	NLP P60 protein
Lp082	3094848	T	G	Lp082_2899	NLP P60 protein
Lp082	3094866	A	G	Lp082_2899	NLP P60 protein
Lp082	3094867	G	A	Lp082_2899	NLP P60 protein
Lp082	3098457	A	G	Lp082_2899	NLP P60 protein
Lp082	3099626	A	G	Lp082_2900	0
Lp082	3100057	T	C	Lp082_2901	DNA recombination
Lp082	3101002	A	G	Lp082_2901	DNA recombination
Lp082	3108440	T	C		0
Lp082	3111111	G	A	Lp082_2908	Belongs to the 'phage' integrase family
Lp082	3111434	G	A		0
Lp082	3142063	C	T	Lp082_2942	Competence protein
Lp082	3144260	C	T	Lp082_2945	Metallo-beta-lactamase superfamily
Lp082	3158771	A	C	Lp082_2956	Bacterial Ig-like domain (group 3)
Lp082	3171917	A	G	Lp082_2964	homocysteine S-methyltransferase
Lp082	3179635	A	G	Lp082_2972	secondary active sulfate transmembrane transporter activity
Lp082	3183139	G	A		0
Lp082	3212106	G	A	Lp082_3002	Belongs to the serine threonine dehydratase family. DsdA subfamily
Lp082	72773	G	A		0
Lp082	125111	A	C	Lp082_112	Cell envelope-related transcriptional attenuator domain
Lp082	227013	G	A	Lp082_213	Alpha beta hydrolase
Lp082	470344	T	C	Lp082_445	The alpha subunit is responsible for the aldol cleavage of indoleglycerol phosphate to indole and glyceraldehyde 3- phosphate
Lp082	484257	G	A	Lp082_456	LPXTG-motif cell wall anchor domain protein
Lp082	500815	A	G	Lp082_470	Critical role in recombination and DNA repair. Helps process Holliday junction intermediates to mature products by catalyzing branch migration. Has a DNA unwinding activity characteristic of a DNA helicase with a 3'- to 5'- polarity. Unwinds branched duplex DNA (Y-DNA)
Lp082	574891	A	G	Lp082_545	recombination factor protein RarA
Lp082	605899	T	C	Lp082_576	Phage minor structural protein GP20
Lp082	611519	T	C	Lp082_583	Nitrate reductase delta subunit
Lp082	626635	T	C	Lp082_599	Helix-turn-helix
Lp082	653607	T	C	Lp082_627	The phosphoenolpyruvate-dependent sugar phosphotransferase system (PTS), a major carbohydrate active - transport system, catalyzes the phosphorylation of incoming sugar substrates concomitant with their translocation across the cell membrane
Lp082	727840	T	G	Lp082_689	Catalyzes the transfer of a two-carbon ketol group from a ketose donor to an aldose acceptor, via a covalent intermediate with the cofactor thiamine pyrophosphate
Lp082	747382	T	C		0
Lp082	846246	T	A	Lp082_802	aminopeptidase
Lp082	856174	C	A	Lp082_815	Domain of unknown function (DUF4767)
Lp082	1467381	G	C	Lp082_1368	Major facilitator Superfamily
Lp082	1487731	T	G	Lp082_1387	Alpha amylase, catalytic domain protein
Lp082	1552809	G	T	Lp082_1439	ABC transporter, substratebinding protein
Lp082	1598064	C	A	Lp082_1477	Belongs to the Dps family
Lp082	1669474	G	A	Lp082_1536	LysM domain
Lp082	1684637	G	A	Lp082_1552	Phosphatidylethanolamine-binding protein
Lp082	1827150	C	T	Lp082_1687	ABC transporter, ATP-binding protein
Lp082	1986546	T	C	Lp082_1841	Glycosyl hydrolase family 85
Lp082	2203116	T	A		0
Lp082	2254777	G	A		0
Lp082	2259810	C	T		0
Lp082	2310550	T	C		0
Lp082	2387898	G	A	Lp082_2222	cell shape determining protein MreB
Lp082	2538955	T	C		0
Lp082	2633472	T	C	Lp082_2455	0
Lp082	2997440	T	A		0
Lp082	3007420	T	C	Lp082_2804	Transposase and inactivated derivatives, IS30 family
Lp082	3011095	A	G	Lp082_2808	Addiction module antitoxin, RelB DinJ family
Lp082	3011692	A	G	Lp082_2809	0
Lp082	3015660	T	C	Lp082_2814	MobA MobL family protein
Lp082	3016064	T	G	Lp082_2814	MobA MobL family protein
Lp082	3016067	C	T	Lp082_2814	MobA MobL family protein
Lp082	3016172	T	C	Lp082_2814	MobA MobL family protein
Lp082	3023711	C	T	Lp082_2822	Transposase
Lp082	3023752	A	G	Lp082_2822	Transposase
Lp082	3026640	C	T	Lp082_2824	Transport of potassium into the cell
Lp082	3027787	T	G	Lp082_2824	Transport of potassium into the cell
Lp082	3035153	T	C	Lp082_2830	Ribonucleotide reductase, small chain
Lp082	3035228	C	T	Lp082_2830	Ribonucleotide reductase, small chain
Lp082	3035605	A	G	Lp082_2831	Ribonucleotide reductase, small chain
Lp082	3038604	A	G	Lp082_2834	Uncharacterised 5xTM membrane BCR, YitT family COG1284
Lp082	3063852	T	C	Lp082_2847	0
Lp082	3064835	T	C	Lp082_2848	0
Lp082	3064843	T	G	Lp082_2848	0
Lp082	3064845	A	G	Lp082_2848	0
Lp082	3065043	A	G	Lp082_2849	0
Lp082	3065112	A	G	Lp082_2849	0
Lp082	3065156	T	C	Lp082_2849	0
Lp082	3066099	C	T	Lp082_2850	Phage Mu protein F like protein
Lp082	3067224	G	A		0
Lp082	3068844	A	G	Lp082_2852	Terminase-like family
Lp082	3068919	G	A	Lp082_2852	Terminase-like family
Lp082	3071651	G	A	Lp082_2856	0
Lp082	3071753	A	G	Lp082_2856	0
Lp082	3083776	G	A	Lp082_2880	DNA/RNA non-specific endonuclease
Lp082	3088778	C	T	Lp082_2889	Domain of unknown function (DUF4355)
Lp082	3088812	T	C	Lp082_2889	Domain of unknown function (DUF4355)
Lp082	3088823	T	C	Lp082_2889	Domain of unknown function (DUF4355)
Lp082	3094262	G	T	Lp082_2899	NLP P60 protein
Lp082	3095002	A	G	Lp082_2899	NLP P60 protein
Lp082	3095008	G	A	Lp082_2899	NLP P60 protein
Lp082	3096170	A	G	Lp082_2899	NLP P60 protein
Lp082	3097428	T	C	Lp082_2899	NLP P60 protein
Lp082	3097460	A	C	Lp082_2899	NLP P60 protein
Lp082	3099694	C	T	Lp082_2900	0
Lp082	3100186	C	T	Lp082_2901	DNA recombination
Lp082	3108076	C	T	Lp082_2906	Bacteriophage holin
Lp082	3108144	A	G	Lp082_2906	Bacteriophage holin
Lp082	3108171	G	A		0
Lp082	3108177	T	C		0
Lp082	3108494	A	G		0
Lp082	3110955	C	A	Lp082_2908	Belongs to the 'phage' integrase family
Lp082	3111064	T	C	Lp082_2908	Belongs to the 'phage' integrase family
Lp082	3111090	C	T	Lp082_2908	Belongs to the 'phage' integrase family
Lp082	3111303	A	G		0
Lp082	3128828	A	G		0
Lp082	3183001	T	C		0
Lp082	3183339	T	C		0
Lp082	3183511	G	T	Lp082_2975	Protein of unknown function (DUF1093)
Lp082	3183516	G	A	Lp082_2975	Protein of unknown function (DUF1093)
Lp082	3209978	C	A	Lp082_3001	Belongs to the glycosyl hydrolase 1 family
Lp082	3251164	T	C	Lp082_3047	SIR2-like domain
Lp082	3281883	T	C	Lp082_3081	Catalyzes the synthesis of beta-nicotinate D- ribonucleotide from nicotinate and 5-phospho-D-ribose 1-phosphate at the expense of ATP
Lp082	37302	G	A	Lp082_35	DNA-dependent ATPase and ATP-dependent 5'-3' DNA helicase. Has no activity on blunt DNA or DNA with 3'-overhangs, requires at least 10 bases of 5'-ssDNA for helicase activity
Lp082	123455	C	A	Lp082_110	Binding-protein-dependent transport system inner membrane component
Lp082	197171	G	A	Lp082_181	Bifunctional serine threonine kinase and phosphorylase involved in the regulation of the pyruvate, phosphate dikinase (PPDK) by catalyzing its phosphorylation dephosphorylation
Lp082	239037	G	A	Lp082_222	Zinc finger, swim domain protein
Lp082	247903	G	A	Lp082_231	Major facilitator Superfamily
Lp082	256340	A	G		0
Lp082	266305	G	A	Lp082_245	Belongs to the GTP cyclohydrolase I type 2 NIF3 family
Lp082	271559	A	C		0
Lp082	271927	A	T	Lp082_249	DNA polymerase
Lp082	274996	G	A		0
Lp082	293597	G	A		0
Lp082	296288	C	T	Lp082_271	Catalyzes the addition and repair of the essential 3'- terminal CCA sequence in tRNAs without using a nucleic acid template. Adds these three nucleotides in the order of C, C, and A to the tRNA nucleotide-73, using CTP and ATP as substrates and producing inorganic pyrophosphate
Lp082	306930	G	T	Lp082_281	Major facilitator Superfamily
Lp082	313824	G	T	Lp082_289	DNA protecting protein DprA
Lp082	332255	G	A	Lp082_305	Phage integrase, N-terminal SAM-like domain
Lp082	362209	G	T	Lp082_333	Fibronectin-binding protein
Lp082	396540	A	G	Lp082_370	penicillin-binding protein 1A
Lp082	450713	G	A	Lp082_422	One of several proteins that assist in the late maturation steps of the functional core of the 30S ribosomal subunit. Helps release RbfA from mature subunits. May play a role in the assembly of ribosomal proteins into the subunit. Circularly permuted GTPase that catalyzes slow GTP hydrolysis, GTPase activity is stimulated by the 30S ribosomal subunit
Lp082	451564	C	A	Lp082_423	Thioesterase superfamily
Lp082	455015	T	G	Lp082_427	Enoyl- acyl-carrier-protein reductase NADH
Lp082	532454	G	A	Lp082_502	Cysteine protease Prp
Lp082	541141	G	T	Lp082_514	Catalyzes the transfer of a dimethylallyl group onto the adenine at position 37 in tRNAs that read codons beginning with uridine, leading to the formation of N6-(dimethylallyl)adenosine (i(6)A)
Lp082	560649	C	T	Lp082_533	Belongs to the class-II aminoacyl-tRNA synthetase family. Phe-tRNA synthetase alpha subunit type 1 subfamily
Lp082	585115	G	T	Lp082_557	HAD phosphatase, family IIIA
Lp082	640415	C	T	Lp082_613	Belongs to the Glu Leu Phe Val dehydrogenases family
Lp082	645390	G	A	Lp082_618	The phosphoenolpyruvate-dependent sugar phosphotransferase system (PTS), a major carbohydrate active - transport system, catalyzes the phosphorylation of incoming sugar substrates concomitant with their translocation across the cell membrane
Lp082	701643	T	C		0
Lp082	766945	G	A	Lp082_736	DNA-dependent RNA polymerase catalyzes the transcription of DNA into RNA using the four ribonucleoside triphosphates as substrates
Lp082	777363	G	A		0
Lp082	865458	C	T	Lp082_821	AAA domain
Lp082	876451	C	G	Lp082_829	Belongs to the Nudix hydrolase family
Lp082	880488	G	A	Lp082_832	Phosphoglycerate mutase family
Lp082	893773	C	T	Lp082_847	phosphoenolpyruvate-dependent sugar phosphotransferase system, EIIA 1
Lp082	893774	C	T	Lp082_847	phosphoenolpyruvate-dependent sugar phosphotransferase system, EIIA 1
Lp082	896073	C	T	Lp082_850	ABC transporter substrate-binding protein
Lp082	902559	T	C	Lp082_858	0
Lp082	918342	C	A	Lp082_872	Belongs to the TPP enzyme family
Lp082	926251	C	A		0
Lp082	938295	G	A		0
Lp082	944603	G	A	Lp082_895	Sucrose-6F-phosphate phosphohydrolase
Lp082	960235	C	T	Lp082_909	Hydrolase, P-loop family
Lp082	975872	T	C	Lp082_918	3'-5' exoribonuclease that releases 5'-nucleoside monophosphates and is involved in maturation of structured RNAs
Lp082	984395	G	T	Lp082_925	Belongs to the phosphoglycerate kinase family
Lp082	984474	T	G	Lp082_925	Belongs to the phosphoglycerate kinase family
Lp082	1071230	C	T	Lp082_1001	DNA polymerase III
Lp082	1087394	G	T		0
Lp082	1193157	G	A	Lp082_1123	Belongs to the SprT family
Lp082	1196180	T	G		0
Lp082	1202359	C	T	Lp082_1129	Catalyzes the conversion of GlcNAc-PP-undecaprenol into ManNAc-GlcNAc-PP-undecaprenol, the first committed lipid intermediate in the de novo synthesis of teichoic acid
Lp082	1217135	C	A	Lp082_1143	Pyruvate formate lyase-like
Lp082	1234970	G	A		0
Lp082	1260699	C	T	Lp082_1186	0
Lp082	1289093	A	G	Lp082_1211	Phosphoenolpyruvate carboxykinase
Lp082	1331488	G	C	Lp082_1252	Transporter
Lp082	1341526	C	T	Lp082_1258	Major facilitator Superfamily
Lp082	1428413	G	A	Lp082_1330	Maltose O-acetyltransferase
Lp082	1452976	A	G	Lp082_1353	Belongs to the TPP enzyme family
Lp082	1551258	A	G	Lp082_1438	Imidazolonepropionase and related amidohydrolases
Lp082	1564275	A	G	Lp082_1447	A type II topoisomerase that negatively supercoils closed circular double-stranded (ds) DNA in an ATP-dependent manner to modulate DNA topology and maintain chromosomes in an underwound state. Negative supercoiling favors strand separation, and DNA replication, transcription, recombination and repair, all of which involve strand separation. Also able to catalyze the interconversion of other topol…
Lp082	1598103	C	T	Lp082_1477	Belongs to the Dps family
Lp082	1608889	C	G	Lp082_1485	Required for accurate and efficient protein synthesis under certain stress conditions. May act as a fidelity factor of the translation reaction, by catalyzing a one-codon backward translocation of tRNAs on improperly translocated ribosomes. Back- translocation proceeds from a post-translocation (POST) complex to a pre-translocation (PRE) complex, thus giving elongation factor G a second chance to…
Lp082	1673206	T	C	Lp082_1542	KR domain
Lp082	1747109	G	T	Lp082_1614	Collagen binding domain
Lp082	1761746	C	T	Lp082_1625	0
Lp082	1774227	C	A	Lp082_1637	0
Lp082	1776043	C	T		0
Lp082	1801113	G	T	Lp082_1657	0
Lp082	1818823	A	C	Lp082_1675	LysR substrate binding domain
Lp082	1832437	C	T	Lp082_1692	Carboxymuconolactone decarboxylase family
Lp082	1943714	T	G	Lp082_1799	Transporter, major facilitator family protein
Lp082	1988246	G	A	Lp082_1841	Glycosyl hydrolase family 85
Lp082	1990459	G	A	Lp082_1843	ROK family
Lp082	2004814	T	C	Lp082_1852	LysR substrate binding domain
Lp082	2022349	C	T		0
Lp082	2026142	C	T	Lp082_1872	ABC transporter
Lp082	2049577	T	C	Lp082_1897	Bacterial protein of unknown function (DUF871)
Lp082	2125735	C	G	Lp082_1963	(CBS) domain
Lp082	2132030	G	A	Lp082_1969	Catalyzes the NADPH-dependent reduction of N-acetyl-5- glutamyl phosphate to yield N-acetyl-L-glutamate 5-semialdehyde
Lp082	2134168	C	A	Lp082_1971	Carbamoyl-phosphate synthase
Lp082	2154048	G	T		0
Lp082	2253332	A	G	Lp082_2090	Key enzyme in the regulation of glycerol uptake and metabolism. Catalyzes the phosphorylation of glycerol to yield sn- glycerol 3-phosphate
Lp082	2301618	A	G	Lp082_2138	ASCH
Lp082	2308864	A	C	Lp082_2147	0
Lp082	2353711	C	T	Lp082_2192	glycine cleavage
Lp082	2379369	C	T		0
Lp082	2397690	T	G	Lp082_2232	Peptidase M16
Lp082	2398150	C	T	Lp082_2232	Peptidase M16
Lp082	2421335	C	T	Lp082_2249	Poorly processive, error-prone DNA polymerase involved in untargeted mutagenesis. Copies undamaged DNA at stalled replication forks, which arise in vivo from mismatched or misaligned primer ends. These misaligned primers can be extended by PolIV. Exhibits no 3'-5' exonuclease (proofreading) activity. May be involved in translesional synthesis, in conjunction with the beta clamp from PolIII
Lp082	2517090	A	G		0
Lp082	2524560	C	A	Lp082_2356	Belongs to the dihydroorotate dehydrogenase family. Type 1 subfamily
Lp082	2535903	A	G	Lp082_2362	Acetyltransferase (GNAT) family
Lp082	2557017	C	T	Lp082_2384	0
Lp082	2559699	C	T	Lp082_2388	Phosphoketolase
Lp082	2567556	C	T	Lp082_2394	0
Lp082	2569224	C	T	Lp082_2395	Responsible for synthesis of pseudouridine from uracil
Lp082	2582246	G	A	Lp082_2408	Belongs to the TPP enzyme family
Lp082	2648909	C	A	Lp082_2467	FAD binding domain
Lp082	2654774	C	A	Lp082_2473	AAA domain
Lp082	2660193	G	A	Lp082_2476	penicillin-binding protein
Lp082	2664601	T	C	Lp082_2481	Alanine-glyoxylate amino-transferase
Lp082	2736476	G	A	Lp082_2545	EamA-like transporter family
Lp082	2753839	G	A	Lp082_2563	Catalyzes the NADPH-dependent reduction of ketopantoate into pantoic acid
Lp082	2800107	C	T	Lp082_2602	Polyphosphate kinase 2 (PPK2)
Lp082	2802902	C	T	Lp082_2605	Endonuclease that specifically degrades the RNA of RNA- DNA hybrids
Lp082	2803571	A	T	Lp082_2605	Endonuclease that specifically degrades the RNA of RNA- DNA hybrids
Lp082	2850677	C	T	Lp082_2648	Squalene/phytoene synthase
Lp082	2853968	G	T		0
Lp082	2884341	C	T	Lp082_2681	Major facilitator Superfamily
Lp082	2889727	A	T	Lp082_2688	Belongs to the bacterial solute-binding protein 3 family
Lp082	2891496	C	A	Lp082_2690	ABC transporter
Lp082	2906928	C	T	Lp082_2704	Plays a major role in protein secretion by helping the post-translocational extracellular folding of several secreted proteins
Lp082	2942461	T	C		0
Lp082	2978521	C	T		0
Lp082	2978550	A	G		0
Lp082	2999646	C	T		0
Lp082	2999879	C	T		0
Lp082	2999917	A	G		0
Lp082	2999947	C	A		0
Lp082	2999961	T	C		0
Lp082	3000062	A	G		0
Lp082	3000092	A	G		0
Lp082	3000896	A	T		0
Lp082	3013697	G	A	Lp082_2812	0
Lp082	3013797	C	T	Lp082_2812	0
Lp082	3014793	A	G	Lp082_2814	MobA MobL family protein
Lp082	3016157	T	C	Lp082_2814	MobA MobL family protein
Lp082	3016165	T	A	Lp082_2814	MobA MobL family protein
Lp082	3023830	A	G	Lp082_2822	Transposase
Lp082	3024103	G	A	Lp082_2822	Transposase
Lp082	3052764	A	T	Lp082_2845	Glycosyl transferases group 1
Lp082	3063856	G	A	Lp082_2847	0
Lp082	3065118	A	G	Lp082_2849	0
Lp082	3066091	G	A	Lp082_2850	Phage Mu protein F like protein
Lp082	3066254	G	A	Lp082_2850	Phage Mu protein F like protein
Lp082	3066276	A	G	Lp082_2850	Phage Mu protein F like protein
Lp082	3066489	C	T	Lp082_2850	Phage Mu protein F like protein
Lp082	3066653	C	T	Lp082_2850	Phage Mu protein F like protein
Lp082	3066693	G	A	Lp082_2850	Phage Mu protein F like protein
Lp082	3067133	C	T		0
Lp082	3067185	T	G		0
Lp082	3068455	G	A	Lp082_2851	Phage portal protein, SPP1 Gp6-like
Lp082	3068880	C	T	Lp082_2852	Terminase-like family
Lp082	3068892	G	A	Lp082_2852	Terminase-like family
Lp082	3069401	T	C	Lp082_2852	Terminase-like family
Lp082	3069998	T	C	Lp082_2852	Terminase-like family
Lp082	3078324	T	C	Lp082_2868	0
Lp082	3084138	G	A	Lp082_2880	DNA/RNA non-specific endonuclease
Lp082	3087912	A	T		0
Lp082	3091783	A	G	Lp082_2895	0
Lp082	3091844	C	T	Lp082_2895	0
Lp082	3097684	C	T	Lp082_2899	NLP P60 protein
Lp082	3097708	C	T	Lp082_2899	NLP P60 protein
Lp082	3098068	C	T	Lp082_2899	NLP P60 protein
Lp082	3098312	A	G	Lp082_2899	NLP P60 protein
Lp082	3098480	G	A	Lp082_2899	NLP P60 protein
Lp082	3098509	T	C	Lp082_2899	NLP P60 protein
Lp082	3100001	A	G	Lp082_2901	DNA recombination
Lp082	3100183	C	T	Lp082_2901	DNA recombination
Lp082	3117199	T	C	Lp082_2914	MucBP domain
Lp082	3129619	G	T	Lp082_2929	Component of the transport system for branched-chain amino acids
Lp082	3131104	G	T	Lp082_2931	Methyltransferase
Lp082	3141318	G	T	Lp082_2942	Competence protein
Lp082	3155056	C	T	Lp082_2955	Bacterial surface protein 26-residue PARCEL repeat (3 repeats)
Lp082	3226566	G	A		0
Lp082	3226609	G	T		0
Lp082	3226640	A	T		0
Lp082	3226940	C	T	Lp082_3021	0
Lp082	3226994	T	C	Lp082_3021	0
Lp082	3227046	G	A	Lp082_3021	0
Lp082	3227112	A	G	Lp082_3021	0
Lp082	3280475	G	A	Lp082_3079	ABC transporter
Lp082	3280959	A	G	Lp082_3080	Transcriptional regulator
Lp082	4710	G	A	Lp082_4	CorA-like Mg2+ transporter protein
Lp082	283053	G	A	Lp082_258	Belongs to the pseudouridine synthase RsuA family
Lp082	495483	G	T	Lp082_466	Required for chromosome condensation and partitioning
Lp082	1009992	C	T	Lp082_944	Pyridine nucleotide-disulphide oxidoreductase, dimerisation domain
Lp082	1285292	C	A	Lp082_1207	WxL domain surface cell wall-binding
Lp082	1415603	G	A	Lp082_1318	PTS system sugar-specific permease component
Lp082	1645117	G	A	Lp082_1516	Mycoplasma protein of unknown function, DUF285
Lp082	1893488	G	A	Lp082_1745	Tyrosine phosphatase family
Lp082	1933980	C	T	Lp082_1788	Alpha/beta hydrolase family
Lp082	2255522	A	T	Lp082_2091	Glutathione reductase
Lp082	2564387	C	T	Lp082_2391	Cro/C1-type HTH DNA-binding domain
Lp082	2573011	G	T		0
Lp082	2711516	T	G	Lp082_2521	Sucrose-6F-phosphate phosphohydrolase
Lp082	3014351	T	C	Lp082_2814	MobA MobL family protein
Lp082	3014920	C	T	Lp082_2814	MobA MobL family protein
Lp082	3014921	A	T	Lp082_2814	MobA MobL family protein
Lp082	3026184	C	T	Lp082_2824	Transport of potassium into the cell
Lp082	3026565	C	A	Lp082_2824	Transport of potassium into the cell
Lp082	3064791	A	G	Lp082_2848	0
Lp082	3066425	C	T	Lp082_2850	Phage Mu protein F like protein
Lp082	3068934	G	A	Lp082_2852	Terminase-like family
Lp082	3074247	T	C	Lp082_2862	DnaD domain protein
Lp082	3074349	A	G	Lp082_2862	DnaD domain protein
Lp082	3078356	T	G	Lp082_2868	0
Lp082	3087787	T	C		0
Lp082	3096070	T	G	Lp082_2899	NLP P60 protein
Lp082	3096263	G	A	Lp082_2899	NLP P60 protein
Lp082	3096296	A	G	Lp082_2899	NLP P60 protein
Lp082	3096710	G	A	Lp082_2899	NLP P60 protein
Lp082	3096739	C	T	Lp082_2899	NLP P60 protein
Lp082	3097819	A	C	Lp082_2899	NLP P60 protein
Lp082	3097878	A	G	Lp082_2899	NLP P60 protein
Lp082	3097897	T	C	Lp082_2899	NLP P60 protein
Lp082	3098134	T	G	Lp082_2899	NLP P60 protein
Lp082	3099596	T	C	Lp082_2900	0
Lp082	3099886	C	A		0
Lp082	3099925	C	T	Lp082_2901	DNA recombination
Lp082	3099927	C	T	Lp082_2901	DNA recombination
Lp082	3100093	A	G	Lp082_2901	DNA recombination
Lp082	3100144	C	T	Lp082_2901	DNA recombination
Lp082	3100165	C	T	Lp082_2901	DNA recombination
Lp082	3100673	G	A	Lp082_2901	DNA recombination
Lp082	3100840	A	C	Lp082_2901	DNA recombination
Lp082	3110205	G	A	Lp082_2908	Belongs to the 'phage' integrase family
Lp082	3110223	A	G	Lp082_2908	Belongs to the 'phage' integrase family
Lp082	3110397	T	A	Lp082_2908	Belongs to the 'phage' integrase family
Lp082	3110505	T	C	Lp082_2908	Belongs to the 'phage' integrase family
Lp082	3110511	C	T	Lp082_2908	Belongs to the 'phage' integrase family
Lp082	3110529	T	A	Lp082_2908	Belongs to the 'phage' integrase family
Lp082	3159908	G	T	Lp082_2956	Bacterial Ig-like domain (group 3)
Lp082	3182918	T	C		0
Lp082	3222935	A	G	ODE_1_length_3313439_3017	0
Lp082	3280495	C	G	Lp082_3079	ABC transporter
Lp082	3280519	C	T	Lp082_3079	ABC transporter
Lp082	3280718	G	T	Lp082_3080	Transcriptional regulator
Lp082	3280811	C	T	Lp082_3080	Transcriptional regulator
Lp082	2997356	G	A		0
Lp082	2997377	G	A		0
Lp082	2997583	G	T		0
Lp082	3009700	T	G		0
Lp082	3014282	G	A		0
Lp082	3015309	C	A	Lp082_2814	MobA MobL family protein
Lp082	3015374	A	G	Lp082_2814	MobA MobL family protein
Lp082	3015378	G	A	Lp082_2814	MobA MobL family protein
Lp082	3015615	A	G	Lp082_2814	MobA MobL family protein
Lp082	3023668	T	A	Lp082_2822	Transposase
Lp082	3024065	C	G	Lp082_2822	Transposase
Lp082	3027687	G	T	Lp082_2824	Transport of potassium into the cell
Lp082	3031515	T	C		0
Lp082	3031516	G	A		0
Lp082	3031522	T	C		0
Lp082	3035608	C	T	Lp082_2831	Ribonucleotide reductase, small chain
Lp082	3035611	A	G	Lp082_2831	Ribonucleotide reductase, small chain
Lp082	3078706	C	T	Lp082_2870	0
Lp082	3083658	G	A	Lp082_2880	DNA/RNA non-specific endonuclease
Lp082	3088618	C	T	Lp082_2889	Domain of unknown function (DUF4355)
Lp082	3096307	T	C	Lp082_2899	NLP P60 protein
Lp082	3097526	A	G	Lp082_2899	NLP P60 protein
Lp082	3097558	T	C	Lp082_2899	NLP P60 protein
Lp082	3097567	T	C	Lp082_2899	NLP P60 protein
Lp082	3097585	C	T	Lp082_2899	NLP P60 protein
Lp082	3098131	T	C	Lp082_2899	NLP P60 protein
Lp082	3098137	G	T	Lp082_2899	NLP P60 protein
Lp082	3099487	T	A	Lp082_2899	NLP P60 protein
Lp082	3100704	A	G	Lp082_2901	DNA recombination
Lp082	3100723	T	C	Lp082_2901	DNA recombination
Lp082	3100727	G	A	Lp082_2901	DNA recombination
Lp082	3100750	A	G	Lp082_2901	DNA recombination
Lp082	3110940	T	C	Lp082_2908	Belongs to the 'phage' integrase family
Lp082	3183357	G	T	Lp082_2975	Protein of unknown function (DUF1093)
Lp082	3183461	C	T	Lp082_2975	Protein of unknown function (DUF1093)
Lp082	3183521	A	G	Lp082_2975	Protein of unknown function (DUF1093)
Lp082	3222926	T	G	Lp082_3017	0
Lp082	3281771	A	G	Lp082_3081	Catalyzes the synthesis of beta-nicotinate D- ribonucleotide from nicotinate and 5-phospho-D-ribose 1-phosphate at the expense of ATP
Lp082	3281870	G	T	Lp082_3081	Catalyzes the synthesis of beta-nicotinate D- ribonucleotide from nicotinate and 5-phospho-D-ribose 1-phosphate at the expense of ATP
Lp082	3311318	C	T	Lp082_3110	0
Lp082	3311366	T	C	Lp082_3111	Putative transposase of IS4/5 family (DUF4096)
Lp082	3311436	T	C	Lp082_3111	Putative transposase of IS4/5 family (DUF4096)
Lp082	3007460	C	T	Lp082_2804	Transposase and inactivated derivatives, IS30 family
Lp082	3014935	C	T	Lp082_2814	MobA MobL family protein
Lp082	3024096	T	G	Lp082_2822	Transposase
Lp082	3024112	C	T	Lp082_2822	Transposase
Lp082	3024146	T	C	Lp082_2822	Transposase
Lp082	3024650	C	T	Lp082_2822	Transposase
Lp082	3024676	T	C	Lp082_2822	Transposase
Lp082	3026178	C	T	Lp082_2824	Transport of potassium into the cell
Lp082	3032462	G	A	Lp082_2829	Provides the precursors necessary for DNA synthesis. Catalyzes the biosynthesis of deoxyribonucleotides from the corresponding ribonucleotides
Lp082	3078263	G	A	Lp082_2868	0
Lp082	3078741	G	A	Lp082_2870	0
Lp082	3079575	C	T	Lp082_2873	0
Lp082	3097223	C	A	Lp082_2899	NLP P60 protein
Lp082	3097822	G	T	Lp082_2899	NLP P60 protein
Lp082	3097852	A	G	Lp082_2899	NLP P60 protein
Lp082	3231494	G	A	Lp082_3025	Psort location Cytoplasmic, score
Lp082	3311174	T	C	Lp082_3110	Transposase
Lp082	3311252	T	G	Lp082_3110	Transposase
Lp082	3311268	G	A	Lp082_3110	Transposase
Lp082	3311308	T	G	Lp082_3110	Transposase
Lp082	3025756	A	C		0
Lp082	3066082	T	C	Lp082_2850	Phage Mu protein F like protein
Lp082	3105882	T	A	Lp082_2903	0
Lp082	3108593	T	G		0
Lp082	3110142	A	G	Lp082_2908	Belongs to the 'phage' integrase family
Lp082	3281927	T	C	Lp082_3081	Catalyzes the synthesis of beta-nicotinate D- ribonucleotide from nicotinate and 5-phospho-D-ribose 1-phosphate at the expense of ATP
Lp082	3007289	G	T	Lp082_2804	Transposase and inactivated derivatives, IS30 family
Lp082	3014169	A	G		0
Lp082	3024710	C	T	Lp082_2822	Transposase
Lp082	3027831	T	C	Lp082_2824	Transport of potassium into the cell
Lp082	3067371	T	C	Lp082_2851	Phage portal protein, SPP1 Gp6-like
Lp082	3067372	A	G	Lp082_2851	Phage portal protein, SPP1 Gp6-like
Lp082	3073899	C	T	Lp082_2861	0
Lp082	3099451	T	C	Lp082_2899	NLP P60 protein
Lp082	3107509	A	C	Lp082_2905	0
Lp082	3110072	G	A		0
Lp082	3111248	A	G		0
Lp082	3227195	G	A		0
Lp082	3011235	C	T	Lp082_2808	Addiction module antitoxin, RelB DinJ family
Lp082	3013647	T	G	Lp082_2812	0
Lp082	3024858	G	A		0
Lp082	3026548	A	C	Lp082_2824	Transport of potassium into the cell
Lp082	3077893	A	G	Lp082_2867	0
Lp082	3078616	T	G	Lp082_2870	0
Lp082	3078793	C	T	Lp082_2870	0
Lp082	3110075	G	A		0
Lp082	3111237	T	G		0
Lp082	3226857	A	G	Lp082_3021	0
Lp082	3231440	G	T	Lp082_3025	Psort location Cytoplasmic, score
Lp082	3007122	G	T	Lp082_2804	Transposase and inactivated derivatives, IS30 family
Lp082	3010974	C	A		0
Lp082	3031463	T	G		0
Lp082	3032596	C	T	Lp082_2829	Provides the precursors necessary for DNA synthesis. Catalyzes the biosynthesis of deoxyribonucleotides from the corresponding ribonucleotides
Lp082	3066002	G	T	Lp082_2850	Phage Mu protein F like protein
Lp082	3077527	A	G	Lp082_2867	0
Lp082	3077566	A	G	Lp082_2867	0
Lp082	3093324	T	C	Lp082_2898	0
Lp082	3096671	A	G	Lp082_2899	NLP P60 protein
Lp082	3098731	C	A	Lp082_2899	NLP P60 protein
Lp082	3099439	T	C	Lp082_2899	NLP P60 protein
Lp082	3110084	A	G		0
Lp082	3110094	A	T	Lp082_2908	Belongs to the 'phage' integrase family
Lp082	348914	G	T	Lp082_317	L-lactate permease
Lp082	2319201	G	A		0
Lp082	2558867	C	T	Lp082_2387	Putative esterase
Lp082	2999597	G	A		0
Lp082	3001622	A	G	Lp082_2799	Helix-turn-helix domain
Lp082	3001688	C	A	Lp082_2799	Helix-turn-helix domain
Lp082	3001967	A	C	Lp082_2799	Helix-turn-helix domain
Lp082	3014262	C	T		0
Lp082	3015510	A	G	ODE_1_length_3313439_2814	0
Lp082	3016471	G	A		0
Lp082	3024511	T	C	Lp082_2822	Transposase
Lp082	3024768	C	A	Lp082_2822	Transposase
Lp082	3026166	A	T	Lp082_2824	Transport of potassium into the cell
Lp082	3031461	T	C		0
Lp082	3069693	G	A	Lp082_2852	Terminase-like family
Lp082	3070128	C	A	Lp082_2853	Terminase small subunit
Lp082	3070132	C	T	Lp082_2853	Terminase small subunit
Lp082	3072573	T	A	Lp082_2857	Phage transcriptional regulator, ArpU family
Lp082	3078601	A	T		0
Lp082	3088584	G	A	Lp082_2889	Domain of unknown function (DUF4355)
Lp082	3098740	T	C	Lp082_2899	NLP P60 protein
Lp082	3105858	A	G	Lp082_2903	0
Lp082	3107728	T	C	Lp082_2905	0
Lp082	3222821	C	T	Lp082_3017	Integrase
Lp082	3222966	A	G	Lp082_3017	0
Lp082	3308679	A	G	Lp082_3106	Transposase DDE domain
Lp082	633734	C	T	Lp082_608	Transposase
Lp082	633847	A	G	Lp082_608	Transposase
Lp082	633851	T	A	Lp082_608	Transposase
Lp082	1152385	C	T	Lp082_1069	0
Lp082	1158941	A	C	Lp082_1073	Phage tail protein
Lp082	1165083	A	G	Lp082_1076	Phage tail tube protein
Lp082	1165131	G	T	Lp082_1076	Phage tail tube protein
Lp082	1168245	T	C	Lp082_1082	Clp protease
Lp082	1168779	A	G	Lp082_1082	Clp protease
Lp082	1176383	C	T	Lp082_1095	methyltransferase activity
Lp082	2995756	G	T	Lp082_2796	chloride
Lp082	2996755	T	C	Lp082_2796	chloride
Lp082	2996978	A	C		0
Lp082	2997245	T	G		0
Lp082	2998287	C	T	Lp082_2797	COG3547 Transposase and inactivated derivatives
Lp082	2998377	C	T	Lp082_2797	COG3547 Transposase and inactivated derivatives
Lp082	2998433	C	T	Lp082_2797	COG3547 Transposase and inactivated derivatives
Lp082	2998956	G	A		0
Lp082	2999167	C	T		0
Lp082	2999362	T	G		0
Lp082	2999499	A	G		0
Lp082	3000222	G	A	Lp082_2798	Lysin motif
Lp082	3000546	A	G	Lp082_2798	Lysin motif
Lp082	3001692	A	C	Lp082_2799	Helix-turn-helix domain
Lp082	3001766	C	A	Lp082_2799	Helix-turn-helix domain
Lp082	3001988	G	A	Lp082_2799	Helix-turn-helix domain
Lp082	3002103	T	C	Lp082_2799	Helix-turn-helix domain
Lp082	3002485	A	T		0
Lp082	3003884	C	A	Lp082_2801	glycine betaine
Lp082	3005364	A	G	Lp082_2802	glycine betaine
Lp082	3005365	C	T	Lp082_2802	glycine betaine
Lp082	3005478	G	T	Lp082_2802	glycine betaine
Lp082	3005564	T	A	Lp082_2802	glycine betaine
Lp082	3005568	C	A	Lp082_2802	glycine betaine
Lp082	3010256	G	A	Lp082_2807	0
Lp082	3010464	T	C		0
Lp082	3010563	G	A		0
Lp082	3010661	T	C		0
Lp082	3014246	C	T		0
Lp082	3015161	G	A	Lp082_2814	MobA MobL family protein
Lp082	3015199	G	A	Lp082_2814	MobA MobL family protein
Lp082	3015246	A	C	Lp082_2814	MobA MobL family protein
Lp082	3015427	A	C	Lp082_2814	MobA MobL family protein
Lp082	3015725	A	C	Lp082_2814	MobA MobL family protein
Lp082	3015794	A	G	Lp082_2814	MobA MobL family protein
Lp082	3028062	G	A		0
Lp082	3028186	T	G		0
Lp082	3028207	A	C		0
Lp082	3028365	A	G	Lp082_2825	helix_turn_helix multiple antibiotic resistance protein
Lp082	3028429	T	C	Lp082_2825	helix_turn_helix multiple antibiotic resistance protein
Lp082	3028433	T	C	Lp082_2825	helix_turn_helix multiple antibiotic resistance protein
Lp082	3031222	G	T		0
Lp082	3034225	T	C		0
Lp082	3034319	C	T	Lp082_2830	Ribonucleotide reductase, small chain
Lp082	3035003	C	T	Lp082_2830	Ribonucleotide reductase, small chain
Lp082	3066013	A	G	Lp082_2850	Phage Mu protein F like protein
Lp082	3066018	T	G	Lp082_2850	Phage Mu protein F like protein
Lp082	3078119	G	C	Lp082_2868	0
Lp082	3107906	G	A	Lp082_2906	Bacteriophage holin
Lp082	3110277	C	T	Lp082_2908	Belongs to the 'phage' integrase family
Lp082	3110901	G	A	Lp082_2908	Belongs to the 'phage' integrase family
Lp082	3111225	G	A		0
Lp082	3183246	T	A		0
Lp082	3183275	G	A		0
Lp082	3213086	T	C	Lp082_3003	AAA domain, putative AbiEii toxin, Type IV TA system
Lp082	3226854	C	T	Lp082_3021	0
Lp082	3228685	T	C		0
Lp082	3228708	G	A		0
Lp082	3228732	C	T	Lp082_3023	Bacterial regulatory proteins, tetR family
Lp082	3228940	C	T	Lp082_3023	Bacterial regulatory proteins, tetR family
Lp082	3229069	A	G	Lp082_3023	Bacterial regulatory proteins, tetR family
Lp082	3230598	C	A	Lp082_3024	PFAM Integrase catalytic region
Lp082	3231083	T	A	Lp082_3025	Psort location Cytoplasmic, score
Lp082	3231568	A	T	Lp082_3025	0
Lp082	3232306	C	T		0
Lp082	3233646	G	A	Lp082_3027	This gene contains a nucleotide ambiguity which may be the result of a sequencing error
Lp082	3233652	A	C	Lp082_3027	This gene contains a nucleotide ambiguity which may be the result of a sequencing error
Lp082	3233664	G	C	Lp082_3027	This gene contains a nucleotide ambiguity which may be the result of a sequencing error
Lp082	3233696	G	T	Lp082_3027	This gene contains a nucleotide ambiguity which may be the result of a sequencing error
Lp082	3234378	G	A	Lp082_3027	This gene contains a nucleotide ambiguity which may be the result of a sequencing error
Lp082	3234438	T	A	Lp082_3027	This gene contains a nucleotide ambiguity which may be the result of a sequencing error
Lp082	3234439	G	T	Lp082_3027	This gene contains a nucleotide ambiguity which may be the result of a sequencing error
Lp082	3234456	G	A	Lp082_3027	This gene contains a nucleotide ambiguity which may be the result of a sequencing error
Lp082	3234570	G	A		0
Lp082	3237590	T	G		0
Lp082	3238206	A	G	Lp082_3032	0
Lp082	3238214	T	C	Lp082_3032	0
Lp082	3238303	G	A	Lp082_3032	0
Lp082	3238502	G	A		0
Lp082	3238506	A	G		0
Lp082	3239054	T	C	Lp082_3033	Replication initiator protein A
Lp082	3239126	C	T	Lp082_3033	Replication initiator protein A
Lp082	3240686	T	C	Lp082_3035	Amino acid permease
Lp082	3255253	G	A	Lp082_3051	amino acid
Lp082	3255778	G	A	Lp082_3051	amino acid
Lp082	3258364	A	C	Lp082_3053	Resolvase, N terminal domain
Lp082	3258424	G	T	Lp082_3053	Resolvase, N terminal domain
Lp082	3258425	G	T	Lp082_3053	Resolvase, N terminal domain
Lp082	3265181	G	T	Lp082_3061	Transposase IS66 family
Lp082	3265613	A	G	Lp082_3062	NAD-dependent lysine deacetylase and desuccinylase that specifically removes acetyl and succinyl groups on target proteins. Modulates the activities of several proteins which are inactive in their acylated form
Lp082	3266420	C	A	Lp082_3062	NAD-dependent lysine deacetylase and desuccinylase that specifically removes acetyl and succinyl groups on target proteins. Modulates the activities of several proteins which are inactive in their acylated form
Lp082	3267337	G	C	Lp082_3063	COG COG0846 NAD-dependent protein deacetylases, SIR2 family
Lp082	3270548	G	A	Lp082_3065	peptidoglycan-binding domain-containing protein
Lp082	3270713	T	C	Lp082_3065	peptidoglycan-binding domain-containing protein
Lp082	3271515	A	C	Lp082_3066	endonuclease activity
Lp082	3271855	C	T	Lp082_3067	Antitoxin component of a toxin-antitoxin (TA) module
Lp082	3271932	T	G	Lp082_3067	Antitoxin component of a toxin-antitoxin (TA) module
Lp082	3272598	C	A	Lp082_3068	Integrase
Lp082	3272829	G	T	Lp082_3069	0
Lp082	3272832	G	T	Lp082_3069	0
Lp082	3275672	G	A	Lp082_3071	P-type ATPase
Lp082	3277294	A	G		0
Lp082	3278111	A	G	Lp082_3073	Enterocin A Immunity
Lp082	3288371	T	G		0
Lp082	3293408	G	A	Lp082_3094	helix_turn _helix lactose operon repressor
Lp082	3297314	T	C	Lp082_3098	phosphotransferase system
Lp082	3298033	A	C	Lp082_3099	DeoR C terminal sensor domain
Lp082	3305572	C	A	Lp082_3105	Belongs to the monovalent cation proton antiporter 2 (CPA2) transporter (TC 2.A.37) family
Lp082	3305634	C	A	Lp082_3105	Belongs to the monovalent cation proton antiporter 2 (CPA2) transporter (TC 2.A.37) family
Lp082	3305661	T	C	Lp082_3105	Belongs to the monovalent cation proton antiporter 2 (CPA2) transporter (TC 2.A.37) family
Lp082	3306255	A	G	Lp082_3105	Belongs to the monovalent cation proton antiporter 2 (CPA2) transporter (TC 2.A.37) family
Lp082	3306411	G	A	Lp082_3105	Belongs to the monovalent cation proton antiporter 2 (CPA2) transporter (TC 2.A.37) family
Lp082	633804	G	A	Lp082_608	Transposase
Lp082	2319138	T	C		0
Lp082	3009784	C	T		0
Lp082	3014189	A	C		0
Lp082	3014192	A	G		0
Lp082	3014230	C	A		0
Lp082	3024754	G	A	Lp082_2822	Transposase
Lp082	3065304	C	T	Lp082_2850	Phage Mu protein F like protein
Lp082	3069753	A	G	Lp082_2852	Terminase-like family
Lp082	3069756	T	C	Lp082_2852	Terminase-like family
Lp082	3213000	G	T	Lp082_3003	AAA domain, putative AbiEii toxin, Type IV TA system
Lp082	3231416	C	G	Lp082_3025	Psort location Cytoplasmic, score
Lp082	1229800	G	A	Lp082_1152	P-type ATPase
Lp082	2999577	T	C		0
Lp082	3010912	C	T		0
Lp082	3011346	T	C	Lp082_2808	Addiction module antitoxin, RelB DinJ family
Lp082	3025910	T	C	Lp082_2824	Transport of potassium into the cell
Lp082	3070141	T	C	Lp082_2853	Terminase small subunit
Lp082	3070144	A	G	Lp082_2853	Terminase small subunit
Lp082	3096325	T	C	Lp082_2899	NLP P60 protein
Lp082	3096814	G	A	Lp082_2899	NLP P60 protein
Lp082	3100543	T	C	Lp082_2901	DNA recombination
Lp082	125596	G	A	Lp082_112	Cell envelope-related transcriptional attenuator domain
Lp082	213105	G	A	Lp082_196	0
Lp082	596395	G	A	Lp082_568	Catalyzes the attachment of threonine to tRNA(Thr) in a two-step reaction L-threonine is first activated by ATP to form Thr-AMP and then transferred to the acceptor end of tRNA(Thr)
Lp082	629604	C	T	Lp082_602	Catalyzes the cyclization of GTP to (8S)-3',8-cyclo-7,8- dihydroguanosine 5'-triphosphate
Lp082	636452	G	T	Lp082_610	Belongs to the UPF0761 family
Lp082	1559679	C	T		0
Lp082	2493815	C	A	Lp082_2331	reductase
Lp082	3011793	A	C	Lp082_2809	0
Lp082	3034114	A	C	Lp082_2829	Provides the precursors necessary for DNA synthesis. Catalyzes the biosynthesis of deoxyribonucleotides from the corresponding ribonucleotides
Lp082	3072525	A	G	Lp082_2857	Phage transcriptional regulator, ArpU family
Lp082	3073748	G	C		0
Lp082	3074178	A	G	Lp082_2862	DnaD domain protein
Lp082	3077473	G	A		0
Lp082	3077979	T	C	Lp082_2867	0

## Sheet: BV9_GF
Mutation sites and gene annotation in mutants of BV9 in GF mice
#CHROM	POS	REF	ALT	GENE	GENE FUNCTION
BV9	95872	A	G	BV9_0079	Serine/threonine-protein kinase PknB
BV9	152871	A	G	BV9_0131	hypothetical protein
BV9	459129	C	T	BV9_0371	30S ribosomal protein S9
BV9	844359	A	G
BV9	947683	T	G
BV9	1260491	C	A
BV9	1650741	C	T	BV9_1407	Vitamin B12 import ATP-binding protein BtuD
BV9	1664445	A	G
BV9	1846166	A	G	BV9_01557	Pullulanase
BV9	1864004	T	C
BV9	1864005	G	A
BV9	1873420	C	A
BV9	1873421	A	C

## Sheet: BV9_SPF
Mutation sites and gene annotation in mutants of BV9 in GF mice
#CHROM	POS	REF	ALT	GENE	GENE FUNCTION
BV9	95872	A	G	BV9_0079	Serine/threonine-protein kinase PknB
BV9	152871	A	G	BV9_0131	hypothetical protein
BV9	459129	C	T	BV9_0371	30S ribosomal protein S9
BV9	844359	A	G
BV9	947683	T	G
BV9	1260491	C	A
BV9	1650741	C	T	BV9_1407	Vitamin B12 import ATP-binding protein BtuD
BV9	1846166	A	G	BV9_1557	Pullulanase
BV9	1873420	C	A
BV9	22	C	T
BV9	29	A	G
BV9	269	G	T	BV9_0001	Chromosomal replication initiator protein DnaA
BV9	284	A	G	BV9_0001	Chromosomal replication initiator protein DnaA
BV9	344	A	C	BV9_0001	Chromosomal replication initiator protein DnaA
BV9	349	A	G	BV9_0001	Chromosomal replication initiator protein DnaA
BV9	467	G	A	BV9_0001	Chromosomal replication initiator protein DnaA
BV9	472	T	G	BV9_0001	Chromosomal replication initiator protein DnaA
BV9	671	A	G	BV9_0001	Chromosomal replication initiator protein DnaA
BV9	727	C	A	BV9_0001	Chromosomal replication initiator protein DnaA
BV9	991	A	T	BV9_0001	Chromosomal replication initiator protein DnaA
BV9	1033	C	A	BV9_0001	Chromosomal replication initiator protein DnaA
BV9	1171	C	T	BV9_0001	Chromosomal replication initiator protein DnaA
BV9	1513	C	A	BV9_0001	Chromosomal replication initiator protein DnaA
BV9	1516	T	C	BV9_0001	Chromosomal replication initiator protein DnaA
BV9	1540	T	C	BV9_0001	Chromosomal replication initiator protein DnaA
BV9	1558	A	G	BV9_0001	Chromosomal replication initiator protein DnaA
BV9	1663	C	G	BV9_0001	Chromosomal replication initiator protein DnaA
BV9	1696	T	C	BV9_0001	Chromosomal replication initiator protein DnaA
BV9	1714	C	T	BV9_0001	Chromosomal replication initiator protein DnaA
BV9	1795	G	A	BV9_0001	Chromosomal replication initiator protein DnaA
BV9	1914	T	C
BV9	1936	C	A
BV9	1985	G	T
BV9	2020	C	A
BV9	2021	T	C
BV9	2022	T	C
BV9	2084	T	C
BV9	2131	T	C
BV9	2183	C	T
BV9	2368	G	A
BV9	2371	G	A
BV9	2395	T	C
BV9	2430	G	A
BV9	2596	G	A	BV9_0002	Beta sliding clamp
BV9	2638	A	G	BV9_0002	Beta sliding clamp
BV9	2644	C	T	BV9_0002	Beta sliding clamp
BV9	2734	T	C	BV9_0002	Beta sliding clamp
BV9	2770	A	G	BV9_0002	Beta sliding clamp
BV9	2776	C	G	BV9_0002	Beta sliding clamp
BV9	2887	G	T	BV9_0002	Beta sliding clamp
BV9	2890	G	A	BV9_0002	Beta sliding clamp
BV9	2911	C	G	BV9_0002	Beta sliding clamp
BV9	2989	T	C	BV9_0002	Beta sliding clamp
BV9	3052	T	C	BV9_0002	Beta sliding clamp
BV9	3145	T	C	BV9_0002	Beta sliding clamp
BV9	3148	T	C	BV9_0002	Beta sliding clamp
BV9	3227	C	A	BV9_0002	Beta sliding clamp
BV9	3289	T	C	BV9_0002	Beta sliding clamp
BV9	3361	A	G	BV9_0002	Beta sliding clamp
BV9	3379	C	G	BV9_0002	Beta sliding clamp
BV9	3457	T	C	BV9_0002	Beta sliding clamp
BV9	3556	T	C	BV9_0002	Beta sliding clamp
BV9	3577	T	C	BV9_0002	Beta sliding clamp
BV9	3580	A	G	BV9_0002	Beta sliding clamp
BV9	3630	A	G
BV9	3640	A	G
BV9	3733	T	C	BV9_0003	DNA replication and repair protein RecF
BV9	3757	T	C	BV9_0003	DNA replication and repair protein RecF
BV9	4189	A	G	BV9_0003	DNA replication and repair protein RecF
BV9	4198	A	G	BV9_0003	DNA replication and repair protein RecF
BV9	4220	T	C	BV9_0003	DNA replication and repair protein RecF
BV9	4276	A	G	BV9_0003	DNA replication and repair protein RecF
BV9	4357	C	A	BV9_0003	DNA replication and repair protein RecF
BV9	4360	A	C	BV9_0003	DNA replication and repair protein RecF
BV9	4380	A	G	BV9_0003	DNA replication and repair protein RecF
BV9	4573	G	A	BV9_0003	DNA replication and repair protein RecF
BV9	4660	T	C	BV9_0003	DNA replication and repair protein RecF
BV9	4673	G	T	BV9_0003	DNA replication and repair protein RecF
BV9	4681	A	G	BV9_0003	DNA replication and repair protein RecF
BV9	4735	T	C	BV9_0003	DNA replication and repair protein RecF
BV9	4738	G	A	BV9_0003	DNA replication and repair protein RecF
BV9	4818	G	A	BV9_0003	DNA replication and repair protein RecF
BV9	4852	A	G	BV9_0003	DNA replication and repair protein RecF
BV9	4889	T	C	BV9_0003	DNA replication and repair protein RecF
BV9	5268	G	A	BV9_0004	hypothetical protein
BV9	5274	C	A	BV9_0004	hypothetical protein
BV9	5290	G	A	BV9_0004	hypothetical protein
BV9	5319	T	C	BV9_0004	hypothetical protein
BV9	5346	T	C	BV9_0004	hypothetical protein
BV9	5418	G	A	BV9_0004	hypothetical protein
BV9	5427	G	C	BV9_0004	hypothetical protein
BV9	5445	G	A	BV9_0004	hypothetical protein
BV9	5605	T	C
BV9	5620	G	A
BV9	5662	G	A
BV9	5682	T	A
BV9	5914	C	T	BV9_0005	DNA gyrase subunit B
BV9	5932	C	T	BV9_0005	DNA gyrase subunit B
BV9	6011	C	T	BV9_0005	DNA gyrase subunit B
BV9	6040	T	C	BV9_0005	DNA gyrase subunit B
BV9	6124	G	A	BV9_0005	DNA gyrase subunit B
BV9	6211	C	A	BV9_0005	DNA gyrase subunit B
BV9	6301	C	T	BV9_0005	DNA gyrase subunit B
BV9	6352	C	G	BV9_0005	DNA gyrase subunit B
BV9	6369	G	A	BV9_0005	DNA gyrase subunit B
BV9	6558	C	T	BV9_0005	DNA gyrase subunit B
BV9	6682	T	C	BV9_0005	DNA gyrase subunit B
BV9	6754	A	G	BV9_0005	DNA gyrase subunit B
BV9	6757	T	C	BV9_0005	DNA gyrase subunit B
BV9	6769	G	A	BV9_0005	DNA gyrase subunit B
BV9	7018	A	G	BV9_0005	DNA gyrase subunit B
BV9	7063	T	C	BV9_0005	DNA gyrase subunit B
BV9	7168	G	A	BV9_0005	DNA gyrase subunit B
BV9	7321	T	C	BV9_0005	DNA gyrase subunit B
BV9	7402	A	T	BV9_0005	DNA gyrase subunit B
BV9	7786	T	C	BV9_0005	DNA gyrase subunit B
BV9	7916	G	T
BV9	7924	C	G
BV9	7925	G	C
BV9	7926	T	C
BV9	8031	T	C	BV9_0006	DNA gyrase subunit A
BV9	8064	G	A	BV9_0006	DNA gyrase subunit A
BV9	8109	C	T	BV9_0006	DNA gyrase subunit A
BV9	8205	T	C	BV9_0006	DNA gyrase subunit A
BV9	8247	C	T	BV9_0006	DNA gyrase subunit A
BV9	8352	C	T	BV9_0006	DNA gyrase subunit A
BV9	8367	C	G	BV9_0006	DNA gyrase subunit A
BV9	8379	G	C	BV9_0006	DNA gyrase subunit A
BV9	8532	C	T	BV9_0006	DNA gyrase subunit A
BV9	8631	T	C	BV9_0006	DNA gyrase subunit A
BV9	8634	C	T	BV9_0006	DNA gyrase subunit A
BV9	8661	A	C	BV9_0006	DNA gyrase subunit A
BV9	8778	C	T	BV9_0006	DNA gyrase subunit A
BV9	8805	C	T	BV9_0006	DNA gyrase subunit A
BV9	8913	C	T	BV9_0006	DNA gyrase subunit A
BV9	8994	C	A	BV9_0006	DNA gyrase subunit A
BV9	9015	A	G	BV9_0006	DNA gyrase subunit A
BV9	9048	C	T	BV9_0006	DNA gyrase subunit A
BV9	9216	C	T	BV9_0006	DNA gyrase subunit A
BV9	9228	T	C	BV9_0006	DNA gyrase subunit A
BV9	9300	G	A	BV9_0006	DNA gyrase subunit A
BV9	9564	A	G	BV9_0006	DNA gyrase subunit A
BV9	9573	C	T	BV9_0006	DNA gyrase subunit A
BV9	9576	A	G	BV9_0006	DNA gyrase subunit A
BV9	9645	G	A	BV9_0006	DNA gyrase subunit A
BV9	9717	C	T	BV9_0006	DNA gyrase subunit A
BV9	9732	C	T	BV9_0006	DNA gyrase subunit A
BV9	9933	T	C	BV9_0006	DNA gyrase subunit A
BV9	9945	G	A	BV9_0006	DNA gyrase subunit A
BV9	10020	G	C	BV9_0006	DNA gyrase subunit A
BV9	10023	G	C	BV9_0006	DNA gyrase subunit A
BV9	10089	C	T	BV9_0006	DNA gyrase subunit A
BV9	10137	T	C	BV9_0006	DNA gyrase subunit A
BV9	10164	C	A	BV9_0006	DNA gyrase subunit A
BV9	10296	G	A	BV9_0006	DNA gyrase subunit A
BV9	10880	C	T	BV9_0007	hypothetical protein
BV9	10895	G	A	BV9_0007	hypothetical protein
BV9	10969	G	A	BV9_0007	hypothetical protein
BV9	11000	C	T	BV9_0007	hypothetical protein
BV9	11006	C	T	BV9_0007	hypothetical protein
BV9	11081	G	A	BV9_0007	hypothetical protein
BV9	11108	T	C	BV9_0007	hypothetical protein
BV9	11168	A	G	BV9_0007	hypothetical protein
BV9	11204	T	C	BV9_0007	hypothetical protein
BV9	11244	T	C	BV9_0007	hypothetical protein
BV9	11295	A	C	BV9_0007	hypothetical protein
BV9	11602	A	G	BV9_0008	hypothetical protein
BV9	11624	C	T	BV9_0008	hypothetical protein
BV9	11689	A	C	BV9_0008	hypothetical protein
BV9	11692	C	T	BV9_0008	hypothetical protein
BV9	11758	G	A	BV9_0008	hypothetical protein
BV9	12103	A	G	BV9_0008	hypothetical protein
BV9	12112	G	A	BV9_0008	hypothetical protein
BV9	12129	C	T	BV9_0008	hypothetical protein
BV9	12197	G	A	BV9_0008	hypothetical protein
BV9	12361	C	T	BV9_0008	hypothetical protein
BV9	12388	T	C	BV9_0008	hypothetical protein
BV9	12403	C	T	BV9_0008	hypothetical protein
BV9	12447	C	T	BV9_0008	hypothetical protein
BV9	12457	A	G	BV9_0008	hypothetical protein
BV9	12532	T	C	BV9_0008	hypothetical protein
BV9	13012	G	A	BV9_0009	hypothetical protein
BV9	13036	C	G	BV9_0009	hypothetical protein
BV9	13039	C	G	BV9_0009	hypothetical protein
BV9	13051	A	G	BV9_0009	hypothetical protein
BV9	14069	G	T	BV9_0010	NADP-specific glutamate dehydrogenase
BV9	14095	C	T	BV9_0010	NADP-specific glutamate dehydrogenase
BV9	14102	T	G	BV9_0010	NADP-specific glutamate dehydrogenase
BV9	14162	T	C	BV9_0010	NADP-specific glutamate dehydrogenase
BV9	14267	A	G	BV9_0010	NADP-specific glutamate dehydrogenase
BV9	14297	A	G	BV9_0010	NADP-specific glutamate dehydrogenase
BV9	14321	G	A	BV9_0010	NADP-specific glutamate dehydrogenase
BV9	14540	G	A	BV9_0010	NADP-specific glutamate dehydrogenase
BV9	14555	A	G	BV9_0010	NADP-specific glutamate dehydrogenase
BV9	14558	G	C	BV9_0010	NADP-specific glutamate dehydrogenase
BV9	14666	G	A	BV9_0010	NADP-specific glutamate dehydrogenase
BV9	14675	C	T	BV9_0010	NADP-specific glutamate dehydrogenase
BV9	14699	C	A	BV9_0010	NADP-specific glutamate dehydrogenase
BV9	15104	C	T	BV9_0010	NADP-specific glutamate dehydrogenase
BV9	15110	A	G	BV9_0010	NADP-specific glutamate dehydrogenase
BV9	15162	G	A	BV9_0010	NADP-specific glutamate dehydrogenase
BV9	15293	A	G	BV9_0010	NADP-specific glutamate dehydrogenase
BV9	15353	A	G	BV9_0010	NADP-specific glutamate dehydrogenase
BV9	15407	G	A
BV9	15585	T	C	BV9_0011	putative MFS-type transporter YfcJ
BV9	15627	G	A	BV9_0011	putative MFS-type transporter YfcJ
BV9	15657	T	C	BV9_0011	putative MFS-type transporter YfcJ
BV9	15663	G	A	BV9_0011	putative MFS-type transporter YfcJ
BV9	15767	T	C	BV9_0011	putative MFS-type transporter YfcJ
BV9	15768	G	C	BV9_0011	putative MFS-type transporter YfcJ
BV9	15882	G	A	BV9_0011	putative MFS-type transporter YfcJ
BV9	15888	C	G	BV9_0011	putative MFS-type transporter YfcJ
BV9	15901	G	A	BV9_0011	putative MFS-type transporter YfcJ
BV9	15912	G	A	BV9_0011	putative MFS-type transporter YfcJ
BV9	16077	G	A	BV9_0011	putative MFS-type transporter YfcJ
BV9	16092	G	C	BV9_0011	putative MFS-type transporter YfcJ
BV9	16179	A	G	BV9_0011	putative MFS-type transporter YfcJ
BV9	16209	C	G	BV9_0011	putative MFS-type transporter YfcJ
BV9	16544	G	C	BV9_0011	putative MFS-type transporter YfcJ
BV9	16545	T	C	BV9_0011	putative MFS-type transporter YfcJ
BV9	16587	T	C	BV9_0011	putative MFS-type transporter YfcJ
BV9	16641	T	C	BV9_0011	putative MFS-type transporter YfcJ
BV9	16659	G	A	BV9_0011	putative MFS-type transporter YfcJ
BV9	16796	T	C	BV9_0011	putative MFS-type transporter YfcJ
BV9	16934	T	C
BV9	16951	T	C
BV9	16988	T	C	BV9_0012	Mannan endo-1%2C4-beta-mannosidase
BV9	17181	T	C	BV9_0012	Mannan endo-1%2C4-beta-mannosidase
BV9	17327	G	A	BV9_0012	Mannan endo-1%2C4-beta-mannosidase
BV9	17640	T	A	BV9_0012	Mannan endo-1%2C4-beta-mannosidase
BV9	17704	T	C	BV9_0012	Mannan endo-1%2C4-beta-mannosidase
BV9	17754	G	A	BV9_0012	Mannan endo-1%2C4-beta-mannosidase
BV9	17876	G	A	BV9_0012	Mannan endo-1%2C4-beta-mannosidase
BV9	17943	A	G	BV9_0012	Mannan endo-1%2C4-beta-mannosidase
BV9	18115	T	C	BV9_0012	Mannan endo-1%2C4-beta-mannosidase
BV9	18160	A	G	BV9_0012	Mannan endo-1%2C4-beta-mannosidase
BV9	18186	A	G
BV9	18325	T	C
BV9	18381	T	G
BV9	18382	C	G
BV9	18392	G	A
BV9	18550	G	T	BV9_0013	Large-conductance mechanosensitive channel
BV9	18555	C	T	BV9_0013	Large-conductance mechanosensitive channel
BV9	18558	C	T	BV9_0013	Large-conductance mechanosensitive channel
BV9	18571	T	C	BV9_0013	Large-conductance mechanosensitive channel
BV9	18573	G	C	BV9_0013	Large-conductance mechanosensitive channel
BV9	18714	T	G	BV9_0013	Large-conductance mechanosensitive channel
BV9	18864	T	C	BV9_0013	Large-conductance mechanosensitive channel
BV9	19268	A	C	BV9_0014	hypothetical protein
BV9	19342	T	C	BV9_0014	hypothetical protein
BV9	19470	G	A
BV9	19499	A	C
BV9	19564	T	C
BV9	19639	A	G
BV9	19750	A	G
BV9	19870	T	C
BV9	19873	T	G
BV9	20012	A	G	BV9_0017	hypothetical protein
BV9	20305	T	C	BV9_0017	hypothetical protein
BV9	20351	G	A	BV9_0017	hypothetical protein
BV9	20954	T	C	BV9_0018	hypothetical protein
BV9	21129	C	T	BV9_0018	hypothetical protein
BV9	21236	T	C
BV9	21338	T	G
BV9	21785	T	C
BV9	21943	T	C	BV9_0019	hypothetical protein
BV9	22195	T	G	BV9_0019	hypothetical protein
BV9	22348	A	G	BV9_0019	hypothetical protein
BV9	22354	C	T	BV9_0019	hypothetical protein
BV9	22408	T	G	BV9_0019	hypothetical protein
BV9	22412	C	G	BV9_0019	hypothetical protein
BV9	22623	T	C	BV9_0019	hypothetical protein
BV9	22896	T	C
BV9	23002	A	G
BV9	23044	T	C
BV9	23056	C	T
BV9	23280	A	G
BV9	23312	A	G
BV9	23432	G	A
BV9	23441	A	C
BV9	23482	C	T
BV9	23567	T	G	BV9_0020	UvrABC system protein A
BV9	23570	T	C	BV9_0020	UvrABC system protein A
BV9	23609	T	C	BV9_0020	UvrABC system protein A
BV9	24116	T	C	BV9_0020	UvrABC system protein A
BV9	24206	G	C	BV9_0020	UvrABC system protein A
BV9	24211	C	A	BV9_0020	UvrABC system protein A
BV9	24299	C	T	BV9_0020	UvrABC system protein A
BV9	24448	T	C	BV9_0020	UvrABC system protein A
BV9	24455	G	A	BV9_0020	UvrABC system protein A
BV9	24534	A	G	BV9_0020	UvrABC system protein A
BV9	24569	A	G	BV9_0020	UvrABC system protein A
BV9	24572	C	T	BV9_0020	UvrABC system protein A
BV9	24599	G	A	BV9_0020	UvrABC system protein A
BV9	24749	C	T	BV9_0020	UvrABC system protein A
BV9	24795	T	C	BV9_0020	UvrABC system protein A
BV9	24807	G	A	BV9_0020	UvrABC system protein A
BV9	24893	A	G	BV9_0020	UvrABC system protein A
BV9	24917	G	A	BV9_0020	UvrABC system protein A
BV9	24957	A	G	BV9_0020	UvrABC system protein A
BV9	25784	C	T	BV9_0020	UvrABC system protein A
BV9	25793	G	A	BV9_0020	UvrABC system protein A
BV9	25796	T	C	BV9_0020	UvrABC system protein A
BV9	26012	C	G	BV9_0020	UvrABC system protein A
BV9	26046	T	C
BV9	26160	C	T
BV9	26320	G	A
BV9	26327	A	T
BV9	26369	G	A
BV9	26410	A	G	BV9_0021	2-methoxy-6-polyprenyl-1%2C4-benzoquinol methylase%2C mitochondrial
BV9	26448	G	T	BV9_0021	2-methoxy-6-polyprenyl-1%2C4-benzoquinol methylase%2C mitochondrial
BV9	26481	C	T	BV9_0021	2-methoxy-6-polyprenyl-1%2C4-benzoquinol methylase%2C mitochondrial
BV9	26547	T	C	BV9_0021	2-methoxy-6-polyprenyl-1%2C4-benzoquinol methylase%2C mitochondrial
BV9	26567	G	A	BV9_0021	2-methoxy-6-polyprenyl-1%2C4-benzoquinol methylase%2C mitochondrial
BV9	26883	C	T	BV9_0021	2-methoxy-6-polyprenyl-1%2C4-benzoquinol methylase%2C mitochondrial
BV9	26925	A	G	BV9_0021	2-methoxy-6-polyprenyl-1%2C4-benzoquinol methylase%2C mitochondrial
BV9	26940	T	C	BV9_0021	2-methoxy-6-polyprenyl-1%2C4-benzoquinol methylase%2C mitochondrial
BV9	26971	C	A	BV9_0021	2-methoxy-6-polyprenyl-1%2C4-benzoquinol methylase%2C mitochondrial
BV9	27036	G	A	BV9_0021	2-methoxy-6-polyprenyl-1%2C4-benzoquinol methylase%2C mitochondrial
BV9	27075	C	T	BV9_0021	2-methoxy-6-polyprenyl-1%2C4-benzoquinol methylase%2C mitochondrial
BV9	28299	G	A
BV9	28303	C	T
BV9	28367	T	C
BV9	29128	G	T
BV9	29207	G	A
BV9	29209	G	A
BV9	29378	C	T	BV9_0024	hypothetical protein
BV9	29423	C	T	BV9_0024	hypothetical protein
BV9	29428	A	T	BV9_0024	hypothetical protein
BV9	29452	C	T	BV9_0024	hypothetical protein
BV9	29671	C	T	BV9_0024	hypothetical protein
BV9	29974	C	T
BV9	30040	T	C
BV9	30052	A	G
BV9	30119	A	G
BV9	30153	A	C
BV9	46115	C	A	BV9_0040	hypothetical protein
BV9	46152	G	A	BV9_0040	hypothetical protein
BV9	46184	G	C	BV9_0040	hypothetical protein
BV9	46215	T	C	BV9_0040	hypothetical protein
BV9	59938	G	A	BV9_0052	DNA protection during starvation protein
BV9	59941	A	G	BV9_0052	DNA protection during starvation protein
BV9	59980	G	A	BV9_0052	DNA protection during starvation protein
BV9	59983	C	T	BV9_0052	DNA protection during starvation protein
BV9	60055	T	C	BV9_0052	DNA protection during starvation protein
BV9	60098	T	A	BV9_0052	DNA protection during starvation protein
BV9	60265	A	G	BV9_0052	DNA protection during starvation protein
BV9	60271	T	C	BV9_0052	DNA protection during starvation protein
BV9	60274	T	C	BV9_0052	DNA protection during starvation protein
BV9	60322	C	T	BV9_0052	DNA protection during starvation protein
BV9	60441	C	T
BV9	60647	A	G	BV9_0053	hypothetical protein
BV9	60719	T	C	BV9_0053	hypothetical protein
BV9	60743	A	G	BV9_0053	hypothetical protein
BV9	60833	G	A	BV9_0053	hypothetical protein
BV9	60854	G	A	BV9_0053	hypothetical protein
BV9	60961	A	G	BV9_0053	hypothetical protein
BV9	61033	T	C	BV9_0053	hypothetical protein
BV9	61079	T	C	BV9_0053	hypothetical protein
BV9	61094	T	C	BV9_0053	hypothetical protein
BV9	61157	C	T	BV9_0053	hypothetical protein
BV9	61268	A	G	BV9_0053	hypothetical protein
BV9	61349	T	C	BV9_0053	hypothetical protein
BV9	61415	T	C	BV9_0053	hypothetical protein
BV9	61493	G	A	BV9_0053	hypothetical protein
BV9	61511	T	C	BV9_0053	hypothetical protein
BV9	61514	A	G	BV9_0053	hypothetical protein
BV9	61652	G	A	BV9_0053	hypothetical protein
BV9	61703	C	T	BV9_0053	hypothetical protein
BV9	61721	G	A	BV9_0053	hypothetical protein
BV9	61889	T	C
BV9	61901	A	G
BV9	61912	A	G
BV9	61914	G	A
BV9	62487	A	C	BV9_0054	Carbonic anhydrase
BV9	62520	C	T	BV9_0054	Carbonic anhydrase
BV9	62529	A	G	BV9_0054	Carbonic anhydrase
BV9	62556	G	A	BV9_0054	Carbonic anhydrase
BV9	62925	C	A	BV9_0055	Lactose operon repressor
BV9	62966	C	T	BV9_0055	Lactose operon repressor
BV9	63172	C	T	BV9_0055	Lactose operon repressor
BV9	63176	T	C	BV9_0055	Lactose operon repressor
BV9	63191	T	C	BV9_0055	Lactose operon repressor
BV9	63233	A	G	BV9_0055	Lactose operon repressor
BV9	63238	A	G	BV9_0055	Lactose operon repressor
BV9	63252	T	C	BV9_0055	Lactose operon repressor
BV9	63341	A	G	BV9_0055	Lactose operon repressor
BV9	63402	T	C	BV9_0055	Lactose operon repressor
BV9	63485	A	G	BV9_0055	Lactose operon repressor
BV9	63498	C	T	BV9_0055	Lactose operon repressor
BV9	63548	C	T	BV9_0055	Lactose operon repressor
BV9	63595	C	A	BV9_0055	Lactose operon repressor
BV9	63719	C	T	BV9_0055	Lactose operon repressor
BV9	63731	C	T	BV9_0055	Lactose operon repressor
BV9	63767	T	C	BV9_0055	Lactose operon repressor
BV9	63803	C	G	BV9_0055	Lactose operon repressor
BV9	63953	C	T	BV9_0055	Lactose operon repressor
BV9	65676	T	C	BV9_0058	hypothetical protein
BV9	65683	G	A	BV9_0058	hypothetical protein
BV9	65685	G	T	BV9_0058	hypothetical protein
BV9	65727	C	T	BV9_0058	hypothetical protein
BV9	65971	A	G	BV9_0059	Catabolite control protein A
BV9	66004	G	A	BV9_0059	Catabolite control protein A
BV9	66007	A	C	BV9_0059	Catabolite control protein A
BV9	66067	C	T	BV9_0059	Catabolite control protein A
BV9	66070	C	G	BV9_0059	Catabolite control protein A
BV9	66316	T	C	BV9_0059	Catabolite control protein A
BV9	66559	C	T	BV9_0059	Catabolite control protein A
BV9	66952	C	T
BV9	67576	G	A	BV9_0060	Exo-alpha-%281-%3E6%29-L-arabinofuranosidase
BV9	67579	C	T	BV9_0060	Exo-alpha-%281-%3E6%29-L-arabinofuranosidase
BV9	67627	G	T	BV9_0060	Exo-alpha-%281-%3E6%29-L-arabinofuranosidase
BV9	67629	A	G	BV9_0060	Exo-alpha-%281-%3E6%29-L-arabinofuranosidase
BV9	67689	C	A	BV9_0060	Exo-alpha-%281-%3E6%29-L-arabinofuranosidase
BV9	67846	C	T	BV9_0060	Exo-alpha-%281-%3E6%29-L-arabinofuranosidase
BV9	67892	T	C	BV9_0060	Exo-alpha-%281-%3E6%29-L-arabinofuranosidase
BV9	67976	G	T	BV9_0060	Exo-alpha-%281-%3E6%29-L-arabinofuranosidase
BV9	68299	C	T	BV9_0060	Exo-alpha-%281-%3E6%29-L-arabinofuranosidase
BV9	68335	A	G	BV9_0060	Exo-alpha-%281-%3E6%29-L-arabinofuranosidase
BV9	68850	G	A
BV9	68889	G	A	BV9_0061	Xylulose kinase
BV9	68934	G	C	BV9_0061	Xylulose kinase
BV9	69006	T	C	BV9_0061	Xylulose kinase
BV9	69073	C	T	BV9_0061	Xylulose kinase
BV9	69207	C	T	BV9_0061	Xylulose kinase
BV9	69324	G	A	BV9_0061	Xylulose kinase
BV9	69384	A	G	BV9_0061	Xylulose kinase
BV9	69564	C	T	BV9_0061	Xylulose kinase
BV9	69594	C	T	BV9_0061	Xylulose kinase
BV9	69611	C	A	BV9_0061	Xylulose kinase
BV9	69774	C	T	BV9_0061	Xylulose kinase
BV9	70050	C	G	BV9_0061	Xylulose kinase
BV9	70215	A	G	BV9_0061	Xylulose kinase
BV9	70218	C	T	BV9_0061	Xylulose kinase
BV9	70521	C	T
BV9	70624	C	T	BV9_0062	L-ribulose-5-phosphate 4-epimerase UlaF
BV9	70771	C	T	BV9_0062	L-ribulose-5-phosphate 4-epimerase UlaF
BV9	70930	G	A	BV9_0062	L-ribulose-5-phosphate 4-epimerase UlaF
BV9	71191	C	T	BV9_0062	L-ribulose-5-phosphate 4-epimerase UlaF
BV9	71212	C	T	BV9_0062	L-ribulose-5-phosphate 4-epimerase UlaF
BV9	71264	A	G
BV9	71267	C	A
BV9	71372	G	A
BV9	71425	T	C
BV9	71426	G	A
BV9	71440	T	C
BV9	71550	G	C	BV9_0063	L-arabinose isomerase
BV9	71553	C	T	BV9_0063	L-arabinose isomerase
BV9	71619	C	T	BV9_0063	L-arabinose isomerase
BV9	71655	C	T	BV9_0063	L-arabinose isomerase
BV9	71658	G	A	BV9_0063	L-arabinose isomerase
BV9	71661	C	T	BV9_0063	L-arabinose isomerase
BV9	71853	G	A	BV9_0063	L-arabinose isomerase
BV9	71898	C	T	BV9_0063	L-arabinose isomerase
BV9	71928	T	C	BV9_0063	L-arabinose isomerase
BV9	72114	A	G	BV9_0063	L-arabinose isomerase
BV9	72309	C	T	BV9_0063	L-arabinose isomerase
BV9	72327	T	G	BV9_0063	L-arabinose isomerase
BV9	72456	T	C	BV9_0063	L-arabinose isomerase
BV9	72477	T	C	BV9_0063	L-arabinose isomerase
BV9	72648	T	C	BV9_0063	L-arabinose isomerase
BV9	72651	C	T	BV9_0063	L-arabinose isomerase
BV9	72663	T	C	BV9_0063	L-arabinose isomerase
BV9	72687	T	C	BV9_0063	L-arabinose isomerase
BV9	72861	T	C	BV9_0063	L-arabinose isomerase
BV9	72885	T	C	BV9_0063	L-arabinose isomerase
BV9	72934	G	A	BV9_0063	L-arabinose isomerase
BV9	73541	C	T	BV9_0064	putative oxidoreductase/MSMEI_2347
BV9	73544	C	T	BV9_0064	putative oxidoreductase/MSMEI_2347
BV9	73550	A	G	BV9_0064	putative oxidoreductase/MSMEI_2347
BV9	73676	T	C	BV9_0064	putative oxidoreductase/MSMEI_2347
BV9	74121	G	A
BV9	74180	C	T
BV9	74226	A	G
BV9	74255	G	A
BV9	74304	G	C	BV9_0065	Phosphoenolpyruvate carboxylase
BV9	74307	G	A	BV9_0065	Phosphoenolpyruvate carboxylase
BV9	74329	T	A	BV9_0065	Phosphoenolpyruvate carboxylase
BV9	74466	C	A	BV9_0065	Phosphoenolpyruvate carboxylase
BV9	74481	G	C	BV9_0065	Phosphoenolpyruvate carboxylase
BV9	74511	T	C	BV9_0065	Phosphoenolpyruvate carboxylase
BV9	74601	C	T	BV9_0065	Phosphoenolpyruvate carboxylase
BV9	74625	C	G	BV9_0065	Phosphoenolpyruvate carboxylase
BV9	74754	C	T	BV9_0065	Phosphoenolpyruvate carboxylase
BV9	74757	G	A	BV9_0065	Phosphoenolpyruvate carboxylase
BV9	74843	A	G	BV9_0065	Phosphoenolpyruvate carboxylase
BV9	74865	T	C	BV9_0065	Phosphoenolpyruvate carboxylase
BV9	74868	C	T	BV9_0065	Phosphoenolpyruvate carboxylase
BV9	74930	T	C	BV9_0065	Phosphoenolpyruvate carboxylase
BV9	74937	T	C	BV9_0065	Phosphoenolpyruvate carboxylase
BV9	75027	T	G	BV9_0065	Phosphoenolpyruvate carboxylase
BV9	75039	T	C	BV9_0065	Phosphoenolpyruvate carboxylase
BV9	75105	C	T	BV9_0065	Phosphoenolpyruvate carboxylase
BV9	75144	G	A	BV9_0065	Phosphoenolpyruvate carboxylase
BV9	75147	A	G	BV9_0065	Phosphoenolpyruvate carboxylase
BV9	75153	A	G	BV9_0065	Phosphoenolpyruvate carboxylase
BV9	75273	A	G	BV9_0065	Phosphoenolpyruvate carboxylase
BV9	75282	C	T	BV9_0065	Phosphoenolpyruvate carboxylase
BV9	75384	A	G	BV9_0065	Phosphoenolpyruvate carboxylase
BV9	75386	G	T	BV9_0065	Phosphoenolpyruvate carboxylase
BV9	75447	A	G	BV9_0065	Phosphoenolpyruvate carboxylase
BV9	75489	G	A	BV9_0065	Phosphoenolpyruvate carboxylase
BV9	75525	G	A	BV9_0065	Phosphoenolpyruvate carboxylase
BV9	75528	C	G	BV9_0065	Phosphoenolpyruvate carboxylase
BV9	75681	G	A	BV9_0065	Phosphoenolpyruvate carboxylase
BV9	75750	A	G	BV9_0065	Phosphoenolpyruvate carboxylase
BV9	75762	T	C	BV9_0065	Phosphoenolpyruvate carboxylase
BV9	75789	C	T	BV9_0065	Phosphoenolpyruvate carboxylase
BV9	75897	G	A	BV9_0065	Phosphoenolpyruvate carboxylase
BV9	76038	G	A	BV9_0065	Phosphoenolpyruvate carboxylase
BV9	76194	T	G	BV9_0065	Phosphoenolpyruvate carboxylase
BV9	76211	T	C	BV9_0065	Phosphoenolpyruvate carboxylase
BV9	76218	G	A	BV9_0065	Phosphoenolpyruvate carboxylase
BV9	76347	G	A	BV9_0065	Phosphoenolpyruvate carboxylase
BV9	76354	C	T	BV9_0065	Phosphoenolpyruvate carboxylase
BV9	76373	C	T	BV9_0065	Phosphoenolpyruvate carboxylase
BV9	76407	C	T	BV9_0065	Phosphoenolpyruvate carboxylase
BV9	76476	T	C	BV9_0065	Phosphoenolpyruvate carboxylase
BV9	76479	A	G	BV9_0065	Phosphoenolpyruvate carboxylase
BV9	76533	A	G	BV9_0065	Phosphoenolpyruvate carboxylase
BV9	76877	G	C	BV9_0065	Phosphoenolpyruvate carboxylase
BV9	76905	G	A	BV9_0065	Phosphoenolpyruvate carboxylase
BV9	76967	A	T	BV9_0065	Phosphoenolpyruvate carboxylase
BV9	76980	G	A	BV9_0065	Phosphoenolpyruvate carboxylase
BV9	77158	G	A
BV9	77210	G	A
BV9	77259	C	T	BV9_0066	hypothetical protein
BV9	77292	C	T	BV9_0066	hypothetical protein
BV9	77307	T	C	BV9_0066	hypothetical protein
BV9	77415	C	T	BV9_0066	hypothetical protein
BV9	77418	G	A	BV9_0066	hypothetical protein
BV9	77463	G	A	BV9_0066	hypothetical protein
BV9	77469	T	C	BV9_0066	hypothetical protein
BV9	77496	C	T	BV9_0066	hypothetical protein
BV9	77550	C	A	BV9_0066	hypothetical protein
BV9	77580	C	T	BV9_0066	hypothetical protein
BV9	77596	G	A	BV9_0066	hypothetical protein
BV9	77607	C	G	BV9_0066	hypothetical protein
BV9	77697	T	C	BV9_0066	hypothetical protein
BV9	77787	G	T	BV9_0066	hypothetical protein
BV9	77849	G	A	BV9_0066	hypothetical protein
BV9	78086	C	T	BV9_0066	hypothetical protein
BV9	78165	C	T	BV9_0066	hypothetical protein
BV9	78174	C	T	BV9_0066	hypothetical protein
BV9	78177	T	C	BV9_0066	hypothetical protein
BV9	78246	C	T	BV9_0066	hypothetical protein
BV9	78375	A	G	BV9_0066	hypothetical protein
BV9	78441	C	T	BV9_0066	hypothetical protein
BV9	78597	T	C	BV9_0066	hypothetical protein
BV9	78630	G	A	BV9_0066	hypothetical protein
BV9	78705	C	T	BV9_0066	hypothetical protein
BV9	78847	C	T	BV9_0066	hypothetical protein
BV9	78951	T	C	BV9_0066	hypothetical protein
BV9	79019	G	A
BV9	80527	A	C
BV9	80530	T	C
BV9	80540	C	A
BV9	80547	C	T
BV9	80774	G	A	BV9_0068	Tryptophan--tRNA ligase 2
BV9	81053	G	A	BV9_0068	Tryptophan--tRNA ligase 2
BV9	81062	C	T	BV9_0068	Tryptophan--tRNA ligase 2
BV9	81104	T	C	BV9_0068	Tryptophan--tRNA ligase 2
BV9	81125	C	T	BV9_0068	Tryptophan--tRNA ligase 2
BV9	81287	T	C	BV9_0068	Tryptophan--tRNA ligase 2
BV9	81311	G	T	BV9_0068	Tryptophan--tRNA ligase 2
BV9	81317	T	G	BV9_0068	Tryptophan--tRNA ligase 2
BV9	81437	G	A	BV9_0068	Tryptophan--tRNA ligase 2
BV9	81455	A	G	BV9_0068	Tryptophan--tRNA ligase 2
BV9	81473	A	G	BV9_0068	Tryptophan--tRNA ligase 2
BV9	81539	G	A	BV9_0068	Tryptophan--tRNA ligase 2
BV9	82085	G	A	BV9_0069	hypothetical protein
BV9	82233	G	A
BV9	82272	T	A
BV9	82413	C	G	BV9_0070	hypothetical protein
BV9	82593	G	A	BV9_0070	hypothetical protein
BV9	82599	C	T	BV9_0070	hypothetical protein
BV9	82608	G	T	BV9_0070	hypothetical protein
BV9	82684	C	T	BV9_0070	hypothetical protein
BV9	82739	A	G	BV9_0070	hypothetical protein
BV9	82764	G	A	BV9_0070	hypothetical protein
BV9	83314	G	T
BV9	83316	A	G
BV9	83361	A	G
BV9	83583	T	C	BV9_0071	Maltodextrin phosphorylase
BV9	83589	C	T	BV9_0071	Maltodextrin phosphorylase
BV9	83593	C	T	BV9_0071	Maltodextrin phosphorylase
BV9	83751	C	T	BV9_0071	Maltodextrin phosphorylase
BV9	84069	T	C	BV9_0071	Maltodextrin phosphorylase
BV9	84078	G	A	BV9_0071	Maltodextrin phosphorylase
BV9	84081	C	A	BV9_0071	Maltodextrin phosphorylase
BV9	84165	T	C	BV9_0071	Maltodextrin phosphorylase
BV9	84213	A	G	BV9_0071	Maltodextrin phosphorylase
BV9	84240	C	T	BV9_0071	Maltodextrin phosphorylase
BV9	84283	G	A	BV9_0071	Maltodextrin phosphorylase
BV9	84360	C	T	BV9_0071	Maltodextrin phosphorylase
BV9	84369	G	A	BV9_0071	Maltodextrin phosphorylase
BV9	84417	C	T	BV9_0071	Maltodextrin phosphorylase
BV9	84447	T	C	BV9_0071	Maltodextrin phosphorylase
BV9	84501	T	C	BV9_0071	Maltodextrin phosphorylase
BV9	84519	C	T	BV9_0071	Maltodextrin phosphorylase
BV9	84624	C	T	BV9_0071	Maltodextrin phosphorylase
BV9	84636	G	C	BV9_0071	Maltodextrin phosphorylase
BV9	84687	C	T	BV9_0071	Maltodextrin phosphorylase
BV9	84813	G	C	BV9_0071	Maltodextrin phosphorylase
BV9	84984	C	T	BV9_0071	Maltodextrin phosphorylase
BV9	84987	C	T	BV9_0071	Maltodextrin phosphorylase
BV9	84993	A	G	BV9_0071	Maltodextrin phosphorylase
BV9	85152	G	A	BV9_0071	Maltodextrin phosphorylase
BV9	85167	C	T	BV9_0071	Maltodextrin phosphorylase
BV9	85233	G	T	BV9_0071	Maltodextrin phosphorylase
BV9	85476	C	T	BV9_0071	Maltodextrin phosphorylase
BV9	85551	C	T	BV9_0071	Maltodextrin phosphorylase
BV9	85695	C	T	BV9_0071	Maltodextrin phosphorylase
BV9	85728	T	C	BV9_0071	Maltodextrin phosphorylase
BV9	85743	C	T	BV9_0071	Maltodextrin phosphorylase
BV9	85761	C	T	BV9_0071	Maltodextrin phosphorylase
BV9	86009	G	A
BV9	86090	G	A	BV9_0072	hypothetical protein
BV9	86146	G	A	BV9_0072	hypothetical protein
BV9	86149	G	A	BV9_0072	hypothetical protein
BV9	86155	C	G	BV9_0072	hypothetical protein
BV9	86176	C	T	BV9_0072	hypothetical protein
BV9	86421	T	C
BV9	86481	C	T
BV9	86488	G	A
BV9	87165	A	C	BV9_0073	hypothetical protein
BV9	87228	G	C	BV9_0073	hypothetical protein
BV9	88048	T	G
BV9	88154	G	T
BV9	88162	C	T
BV9	88214	C	T
BV9	88417	T	A	BV9_0074	hypothetical protein
BV9	88482	A	C	BV9_0074	hypothetical protein
BV9	88603	C	T	BV9_0074	hypothetical protein
BV9	88604	A	G	BV9_0074	hypothetical protein
BV9	88797	A	C	BV9_0074	hypothetical protein
BV9	88800	A	G	BV9_0074	hypothetical protein
BV9	89365	G	C	BV9_0074	hypothetical protein
BV9	89372	T	C	BV9_0074	hypothetical protein
BV9	89382	G	A	BV9_0074	hypothetical protein
BV9	89449	G	A	BV9_0074	hypothetical protein
BV9	89502	A	G	BV9_0074	hypothetical protein
BV9	89543	A	G	BV9_0074	hypothetical protein
BV9	89711	G	A	BV9_0074	hypothetical protein
BV9	90078	G	T	BV9_0075	Cell division protein CrgA
BV9	90108	C	T	BV9_0075	Cell division protein CrgA
BV9	90126	G	A	BV9_0075	Cell division protein CrgA
BV9	90150	C	T	BV9_0075	Cell division protein CrgA
BV9	90228	T	C	BV9_0075	Cell division protein CrgA
BV9	90261	T	C	BV9_0075	Cell division protein CrgA
BV9	90420	C	T	BV9_0075	Cell division protein CrgA
BV9	90435	C	T	BV9_0075	Cell division protein CrgA
BV9	90444	C	A	BV9_0075	Cell division protein CrgA
BV9	90485	C	T	BV9_0075	Cell division protein CrgA
BV9	90522	G	A	BV9_0075	Cell division protein CrgA
BV9	90531	T	C	BV9_0075	Cell division protein CrgA
BV9	90710	G	A	BV9_0076	hypothetical protein
BV9	90815	A	G	BV9_0076	hypothetical protein
BV9	90819	C	T	BV9_0076	hypothetical protein
BV9	90897	C	T	BV9_0076	hypothetical protein
BV9	90981	C	G	BV9_0076	hypothetical protein
BV9	90984	G	A	BV9_0076	hypothetical protein
BV9	90987	C	G	BV9_0076	hypothetical protein
BV9	91077	C	T	BV9_0076	hypothetical protein
BV9	91117	C	T	BV9_0076	hypothetical protein
BV9	91125	A	G	BV9_0076	hypothetical protein
BV9	91153	G	A	BV9_0076	hypothetical protein
BV9	91207	C	T	BV9_0076	hypothetical protein
BV9	91387	G	A	BV9_0076	hypothetical protein
BV9	91392	C	G	BV9_0076	hypothetical protein
BV9	91417	T	A	BV9_0076	hypothetical protein
BV9	91537	C	T
BV9	91590	T	C	BV9_0077	hypothetical protein
BV9	91637	T	C	BV9_0077	hypothetical protein
BV9	91640	G	A	BV9_0077	hypothetical protein
BV9	91680	C	T	BV9_0077	hypothetical protein
BV9	91705	C	G	BV9_0077	hypothetical protein
BV9	91710	G	C	BV9_0077	hypothetical protein
BV9	91812	C	T	BV9_0077	hypothetical protein
BV9	92094	A	G	BV9_0077	hypothetical protein
BV9	92106	C	G	BV9_0077	hypothetical protein
BV9	92142	C	T	BV9_0077	hypothetical protein
BV9	92232	G	A	BV9_0077	hypothetical protein
BV9	92247	A	C	BV9_0077	hypothetical protein
BV9	92265	C	G	BV9_0077	hypothetical protein
BV9	92280	T	C	BV9_0077	hypothetical protein
BV9	92337	G	A	BV9_0077	hypothetical protein
BV9	92418	G	C	BV9_0077	hypothetical protein
BV9	92948	C	T
BV9	92966	C	T	BV9_0078	Anthranilate synthase component 2
BV9	93042	C	T	BV9_0078	Anthranilate synthase component 2
BV9	93066	C	T	BV9_0078	Anthranilate synthase component 2
BV9	93159	C	T	BV9_0078	Anthranilate synthase component 2
BV9	93162	G	A	BV9_0078	Anthranilate synthase component 2
BV9	93213	T	C	BV9_0078	Anthranilate synthase component 2
BV9	93303	A	G	BV9_0078	Anthranilate synthase component 2
BV9	93337	G	A	BV9_0078	Anthranilate synthase component 2
BV9	93377	C	T	BV9_0078	Anthranilate synthase component 2
BV9	93435	C	T	BV9_0078	Anthranilate synthase component 2
BV9	93507	G	A	BV9_0078	Anthranilate synthase component 2
BV9	93528	T	C	BV9_0078	Anthranilate synthase component 2
BV9	93564	G	A	BV9_0078	Anthranilate synthase component 2
BV9	93885	T	A
BV9	93899	T	C
BV9	93925	T	C	BV9_0079	Serine/threonine-protein kinase PknB
BV9	94324	A	C	BV9_0079	Serine/threonine-protein kinase PknB
BV9	94372	G	A	BV9_0079	Serine/threonine-protein kinase PknB
BV9	94399	G	A	BV9_0079	Serine/threonine-protein kinase PknB
BV9	94476	T	A	BV9_0079	Serine/threonine-protein kinase PknB
BV9	94486	A	G	BV9_0079	Serine/threonine-protein kinase PknB
BV9	94711	A	C	BV9_0079	Serine/threonine-protein kinase PknB
BV9	94723	C	G	BV9_0079	Serine/threonine-protein kinase PknB
BV9	94816	G	A	BV9_0079	Serine/threonine-protein kinase PknB
BV9	94867	T	C	BV9_0079	Serine/threonine-protein kinase PknB
BV9	95002	T	C	BV9_0079	Serine/threonine-protein kinase PknB
BV9	95236	T	C	BV9_0079	Serine/threonine-protein kinase PknB
BV9	95305	C	T	BV9_0079	Serine/threonine-protein kinase PknB
BV9	95326	C	T	BV9_0079	Serine/threonine-protein kinase PknB
BV9	95371	C	A	BV9_0079	Serine/threonine-protein kinase PknB
BV9	95380	G	A	BV9_0079	Serine/threonine-protein kinase PknB
BV9	95392	T	C	BV9_0079	Serine/threonine-protein kinase PknB
BV9	95506	G	A	BV9_0079	Serine/threonine-protein kinase PknB
BV9	95524	C	T	BV9_0079	Serine/threonine-protein kinase PknB
BV9	95539	G	A	BV9_0079	Serine/threonine-protein kinase PknB
BV9	95629	G	A	BV9_0079	Serine/threonine-protein kinase PknB
BV9	95680	A	G	BV9_0079	Serine/threonine-protein kinase PknB
BV9	95713	C	T	BV9_0079	Serine/threonine-protein kinase PknB
BV9	95767	T	C	BV9_0079	Serine/threonine-protein kinase PknB
BV9	95797	C	T	BV9_0079	Serine/threonine-protein kinase PknB
BV9	95866	C	A	BV9_0079	Serine/threonine-protein kinase PknB
BV9	95953	T	C	BV9_0079	Serine/threonine-protein kinase PknB
BV9	96034	G	A	BV9_0079	Serine/threonine-protein kinase PknB
BV9	96188	G	A	BV9_0080	Serine/threonine-protein kinase PknD
BV9	96257	C	T	BV9_0080	Serine/threonine-protein kinase PknD
BV9	96278	C	G	BV9_0080	Serine/threonine-protein kinase PknD
BV9	96455	C	T	BV9_0080	Serine/threonine-protein kinase PknD
BV9	96494	T	C	BV9_0080	Serine/threonine-protein kinase PknD
BV9	96578	C	T	BV9_0080	Serine/threonine-protein kinase PknD
BV9	96605	A	G	BV9_0080	Serine/threonine-protein kinase PknD
BV9	96758	C	T	BV9_0080	Serine/threonine-protein kinase PknD
BV9	96902	G	A	BV9_0080	Serine/threonine-protein kinase PknD
BV9	97001	A	G	BV9_0080	Serine/threonine-protein kinase PknD
BV9	97004	G	A	BV9_0080	Serine/threonine-protein kinase PknD
BV9	97147	C	T	BV9_0081	Penicillin-binding protein A
BV9	97300	T	C	BV9_0081	Penicillin-binding protein A
BV9	97333	C	T	BV9_0081	Penicillin-binding protein A
BV9	97420	T	C	BV9_0081	Penicillin-binding protein A
BV9	97504	A	G	BV9_0081	Penicillin-binding protein A
BV9	97567	C	T	BV9_0081	Penicillin-binding protein A
BV9	97591	C	G	BV9_0081	Penicillin-binding protein A
BV9	97612	C	T	BV9_0081	Penicillin-binding protein A
BV9	97657	T	G	BV9_0081	Penicillin-binding protein A
BV9	97702	C	T	BV9_0081	Penicillin-binding protein A
BV9	97743	T	C	BV9_0081	Penicillin-binding protein A
BV9	97966	G	T	BV9_0081	Penicillin-binding protein A
BV9	98766	T	G	BV9_0082	Peptidoglycan glycosyltransferase MrdB
BV9	98801	G	A	BV9_0082	Peptidoglycan glycosyltransferase MrdB
BV9	98808	G	A	BV9_0082	Peptidoglycan glycosyltransferase MrdB
BV9	98831	C	T	BV9_0082	Peptidoglycan glycosyltransferase MrdB
BV9	98878	C	G	BV9_0082	Peptidoglycan glycosyltransferase MrdB
BV9	98922	C	T	BV9_0082	Peptidoglycan glycosyltransferase MrdB
BV9	98933	G	A	BV9_0082	Peptidoglycan glycosyltransferase MrdB
BV9	98938	C	T	BV9_0082	Peptidoglycan glycosyltransferase MrdB
BV9	99158	A	G	BV9_0082	Peptidoglycan glycosyltransferase MrdB
BV9	99245	T	C	BV9_0082	Peptidoglycan glycosyltransferase MrdB
BV9	99452	A	G	BV9_0082	Peptidoglycan glycosyltransferase MrdB
BV9	99518	G	A	BV9_0082	Peptidoglycan glycosyltransferase MrdB
BV9	99634	C	T	BV9_0082	Peptidoglycan glycosyltransferase MrdB
BV9	99656	A	C	BV9_0082	Peptidoglycan glycosyltransferase MrdB
BV9	99686	T	G	BV9_0082	Peptidoglycan glycosyltransferase MrdB
BV9	99776	G	A	BV9_0082	Peptidoglycan glycosyltransferase MrdB
BV9	99987	A	G	BV9_0082	Peptidoglycan glycosyltransferase MrdB
BV9	100037	A	G	BV9_0082	Peptidoglycan glycosyltransferase MrdB
BV9	100121	T	C	BV9_0082	Peptidoglycan glycosyltransferase MrdB
BV9	100268	A	G
BV9	100357	C	T	BV9_0083	hypothetical protein
BV9	100444	T	G	BV9_0083	hypothetical protein
BV9	100449	C	T	BV9_0083	hypothetical protein
BV9	100471	C	T	BV9_0083	hypothetical protein
BV9	100597	T	C	BV9_0083	hypothetical protein
BV9	100653	T	C	BV9_0083	hypothetical protein
BV9	100677	T	C	BV9_0083	hypothetical protein
BV9	100957	C	A	BV9_0083	hypothetical protein
BV9	100965	T	C	BV9_0083	hypothetical protein
BV9	101104	T	C	BV9_0083	hypothetical protein
BV9	101120	A	G	BV9_0083	hypothetical protein
BV9	101254	C	T	BV9_0083	hypothetical protein
BV9	101290	G	A	BV9_0083	hypothetical protein
BV9	101389	G	A	BV9_0083	hypothetical protein
BV9	101416	G	A	BV9_0083	hypothetical protein
BV9	101512	C	T	BV9_0083	hypothetical protein
BV9	101554	T	C	BV9_0083	hypothetical protein
BV9	101659	C	T	BV9_0083	hypothetical protein
BV9	101743	C	G	BV9_0083	hypothetical protein
BV9	101758	C	T	BV9_0083	hypothetical protein
BV9	101951	G	A	BV9_0084	FHA domain-containing protein FhaB
BV9	102007	T	C	BV9_0084	FHA domain-containing protein FhaB
BV9	102121	T	C	BV9_0084	FHA domain-containing protein FhaB
BV9	102165	C	T	BV9_0084	FHA domain-containing protein FhaB
BV9	102189	A	G	BV9_0084	FHA domain-containing protein FhaB
BV9	102192	C	A	BV9_0084	FHA domain-containing protein FhaB
BV9	102280	A	G	BV9_0084	FHA domain-containing protein FhaB
BV9	102484	C	T	BV9_0085	hypothetical protein
BV9	102757	T	C	BV9_0085	hypothetical protein
BV9	102787	A	C	BV9_0085	hypothetical protein
BV9	102841	A	G	BV9_0085	hypothetical protein
BV9	103017	G	A	BV9_0085	hypothetical protein
BV9	103254	A	G
BV9	103837	T	G
BV9	103886	A	G	BV9_0086	hypothetical protein
BV9	103895	A	G	BV9_0086	hypothetical protein
BV9	103901	A	G	BV9_0086	hypothetical protein
BV9	103955	A	G	BV9_0086	hypothetical protein
BV9	103973	A	G	BV9_0086	hypothetical protein
BV9	104096	C	T	BV9_0086	hypothetical protein
BV9	104102	T	G	BV9_0086	hypothetical protein
BV9	104465	A	G	BV9_0086	hypothetical protein
BV9	104498	G	A	BV9_0086	hypothetical protein
BV9	104531	T	C	BV9_0086	hypothetical protein
BV9	104543	G	A	BV9_0086	hypothetical protein
BV9	104591	T	C	BV9_0086	hypothetical protein
BV9	104630	G	T	BV9_0086	hypothetical protein
BV9	104669	T	C	BV9_0086	hypothetical protein
BV9	104727	A	G	BV9_0086	hypothetical protein
BV9	104801	G	A	BV9_0086	hypothetical protein
BV9	105260	C	T	BV9_0086	hypothetical protein
BV9	105287	G	A	BV9_0086	hypothetical protein
BV9	105314	C	A	BV9_0086	hypothetical protein
BV9	105671	G	T	BV9_0086	hypothetical protein
BV9	105689	T	C	BV9_0086	hypothetical protein
BV9	105875	C	T	BV9_0086	hypothetical protein
BV9	105923	C	T	BV9_0086	hypothetical protein
BV9	106047	T	C	BV9_0086	hypothetical protein
BV9	106070	A	G	BV9_0086	hypothetical protein
BV9	106160	G	C	BV9_0086	hypothetical protein
BV9	106163	G	A	BV9_0086	hypothetical protein
BV9	106208	C	T	BV9_0086	hypothetical protein
BV9	106613	A	G	BV9_0087	hypothetical protein
BV9	106697	A	G	BV9_0087	hypothetical protein
BV9	106700	G	A	BV9_0087	hypothetical protein
BV9	106810	T	A	BV9_0087	hypothetical protein
BV9	106811	G	C	BV9_0087	hypothetical protein
BV9	106880	A	G	BV9_0087	hypothetical protein
BV9	106976	A	G	BV9_0087	hypothetical protein
BV9	107012	T	C	BV9_0087	hypothetical protein
BV9	107028	G	A	BV9_0087	hypothetical protein
BV9	107066	A	G	BV9_0087	hypothetical protein
BV9	107321	A	G	BV9_0087	hypothetical protein
BV9	107337	T	C	BV9_0087	hypothetical protein
BV9	107376	T	C
BV9	107377	C	T
BV9	107411	C	T
BV9	107422	C	G
BV9	107569	C	T	BV9_0088	hypothetical protein
BV9	107645	A	G	BV9_0088	hypothetical protein
BV9	107649	C	G	BV9_0088	hypothetical protein
BV9	107651	T	C	BV9_0088	hypothetical protein
BV9	107707	T	C	BV9_0088	hypothetical protein
BV9	107732	C	T	BV9_0088	hypothetical protein
BV9	107776	C	T	BV9_0088	hypothetical protein
BV9	107777	T	C	BV9_0088	hypothetical protein
BV9	108116	G	A	BV9_0088	hypothetical protein
BV9	108119	A	G	BV9_0088	hypothetical protein
BV9	108203	A	G	BV9_0088	hypothetical protein
BV9	108206	A	G	BV9_0088	hypothetical protein
BV9	108293	G	T	BV9_0088	hypothetical protein
BV9	108313	A	C	BV9_0088	hypothetical protein
BV9	108385	C	T	BV9_0088	hypothetical protein
BV9	108387	G	A	BV9_0088	hypothetical protein
BV9	108391	G	T	BV9_0088	hypothetical protein
BV9	108392	G	A	BV9_0088	hypothetical protein
BV9	108608	T	C
BV9	108623	C	T
BV9	108663	T	C
BV9	108740	A	T	BV9_0089	hypothetical protein
BV9	108887	C	G	BV9_0089	hypothetical protein
BV9	108933	A	G	BV9_0089	hypothetical protein
BV9	109053	C	T
BV9	109074	T	C
BV9	109200	G	A	BV9_0090	23S rRNA %28guanine%28745%29-N%281%29%29-methyltransferase
BV9	109218	T	C	BV9_0090	23S rRNA %28guanine%28745%29-N%281%29%29-methyltransferase
BV9	109229	G	A	BV9_0090	23S rRNA %28guanine%28745%29-N%281%29%29-methyltransferase
BV9	109254	C	T	BV9_0090	23S rRNA %28guanine%28745%29-N%281%29%29-methyltransferase
BV9	109920	A	G	BV9_0090	23S rRNA %28guanine%28745%29-N%281%29%29-methyltransferase
BV9	109938	G	A	BV9_0090	23S rRNA %28guanine%28745%29-N%281%29%29-methyltransferase
BV9	109959	C	G	BV9_0090	23S rRNA %28guanine%28745%29-N%281%29%29-methyltransferase
BV9	109974	C	T	BV9_0090	23S rRNA %28guanine%28745%29-N%281%29%29-methyltransferase
BV9	111175	C	T	BV9_0092	hypothetical protein
BV9	111236	A	G	BV9_0092	hypothetical protein
BV9	111254	T	G	BV9_0092	hypothetical protein
BV9	111302	A	G	BV9_0092	hypothetical protein
BV9	111314	G	A	BV9_0092	hypothetical protein
BV9	111371	T	C
BV9	111414	T	C
BV9	111523	G	A
BV9	111529	C	T
BV9	111961	T	C	BV9_0093	tRNA-Leu%28cag%29
BV9	112021	G	A
BV9	112041	A	G
BV9	112086	C	T
BV9	112093	C	T
BV9	112113	T	C
BV9	112177	A	G	BV9_0094	NADPH-ferredoxin reductase FprA
BV9	112267	T	C	BV9_0094	NADPH-ferredoxin reductase FprA
BV9	112279	T	C	BV9_0094	NADPH-ferredoxin reductase FprA
BV9	112282	G	C	BV9_0094	NADPH-ferredoxin reductase FprA
BV9	112369	C	A	BV9_0094	NADPH-ferredoxin reductase FprA
BV9	112438	T	G	BV9_0094	NADPH-ferredoxin reductase FprA
BV9	112558	C	A	BV9_0094	NADPH-ferredoxin reductase FprA
BV9	112759	A	G	BV9_0094	NADPH-ferredoxin reductase FprA
BV9	112846	G	C	BV9_0094	NADPH-ferredoxin reductase FprA
BV9	112906	G	A	BV9_0094	NADPH-ferredoxin reductase FprA
BV9	112915	T	C	BV9_0094	NADPH-ferredoxin reductase FprA
BV9	112951	C	T	BV9_0094	NADPH-ferredoxin reductase FprA
BV9	113074	C	T	BV9_0094	NADPH-ferredoxin reductase FprA
BV9	113107	A	G	BV9_0094	NADPH-ferredoxin reductase FprA
BV9	113116	T	C	BV9_0094	NADPH-ferredoxin reductase FprA
BV9	113170	G	A	BV9_0094	NADPH-ferredoxin reductase FprA
BV9	113229	C	T	BV9_0094	NADPH-ferredoxin reductase FprA
BV9	113455	A	G	BV9_0094	NADPH-ferredoxin reductase FprA
BV9	113467	G	A	BV9_0094	NADPH-ferredoxin reductase FprA
BV9	113476	G	C	BV9_0094	NADPH-ferredoxin reductase FprA
BV9	113479	T	G	BV9_0094	NADPH-ferredoxin reductase FprA
BV9	113824	T	C	BV9_0095	Cadmium%2C zinc and cobalt-transporting ATPase
BV9	113833	A	T	BV9_0095	Cadmium%2C zinc and cobalt-transporting ATPase
BV9	113896	T	C	BV9_0095	Cadmium%2C zinc and cobalt-transporting ATPase
BV9	114031	C	T	BV9_0095	Cadmium%2C zinc and cobalt-transporting ATPase
BV9	114865	C	T	BV9_0095	Cadmium%2C zinc and cobalt-transporting ATPase
BV9	115024	G	A	BV9_0095	Cadmium%2C zinc and cobalt-transporting ATPase
BV9	115045	C	T	BV9_0095	Cadmium%2C zinc and cobalt-transporting ATPase
BV9	115057	G	T	BV9_0095	Cadmium%2C zinc and cobalt-transporting ATPase
BV9	115099	G	A	BV9_0095	Cadmium%2C zinc and cobalt-transporting ATPase
BV9	115111	A	T	BV9_0095	Cadmium%2C zinc and cobalt-transporting ATPase
BV9	115153	C	T	BV9_0095	Cadmium%2C zinc and cobalt-transporting ATPase
BV9	115816	G	T	BV9_0095	Cadmium%2C zinc and cobalt-transporting ATPase
BV9	115837	C	T	BV9_0095	Cadmium%2C zinc and cobalt-transporting ATPase
BV9	115894	G	A	BV9_0095	Cadmium%2C zinc and cobalt-transporting ATPase
BV9	115981	G	A	BV9_0095	Cadmium%2C zinc and cobalt-transporting ATPase
BV9	116517	C	T	BV9_0096	hypothetical protein
BV9	116535	T	G	BV9_0096	hypothetical protein
BV9	116568	C	T	BV9_0096	hypothetical protein
BV9	116571	T	C	BV9_0096	hypothetical protein
BV9	116655	A	G	BV9_0096	hypothetical protein
BV9	116925	G	A	BV9_0096	hypothetical protein
BV9	116940	G	A	BV9_0096	hypothetical protein
BV9	116955	T	C	BV9_0096	hypothetical protein
BV9	117095	T	C	BV9_0096	hypothetical protein
BV9	117105	T	C	BV9_0096	hypothetical protein
BV9	117225	G	A	BV9_0096	hypothetical protein
BV9	117594	T	C	BV9_0096	hypothetical protein
BV9	117730	T	G	BV9_0096	hypothetical protein
BV9	117738	A	G	BV9_0096	hypothetical protein
BV9	117754	G	T	BV9_0096	hypothetical protein
BV9	118095	A	G	BV9_0096	hypothetical protein
BV9	118146	A	G	BV9_0096	hypothetical protein
BV9	118149	G	C	BV9_0096	hypothetical protein
BV9	118192	C	T
BV9	118320	G	T
BV9	118345	C	T	BV9_0097	hypothetical protein
BV9	118367	C	T	BV9_0097	hypothetical protein
BV9	118402	A	G	BV9_0097	hypothetical protein
BV9	118454	T	C	BV9_0097	hypothetical protein
BV9	118510	C	T	BV9_0097	hypothetical protein
BV9	118637	C	T	BV9_0097	hypothetical protein
BV9	118643	A	G	BV9_0097	hypothetical protein
BV9	118681	A	G	BV9_0097	hypothetical protein
BV9	118827	A	C	BV9_0097	hypothetical protein
BV9	118855	C	A	BV9_0097	hypothetical protein
BV9	118866	G	A	BV9_0097	hypothetical protein
BV9	121147	T	G	BV9_0099	Queuine tRNA-ribosyltransferase
BV9	121165	C	T	BV9_0099	Queuine tRNA-ribosyltransferase
BV9	121207	T	G	BV9_0099	Queuine tRNA-ribosyltransferase
BV9	121249	T	C	BV9_0099	Queuine tRNA-ribosyltransferase
BV9	121570	T	C	BV9_0099	Queuine tRNA-ribosyltransferase
BV9	121651	A	C	BV9_0099	Queuine tRNA-ribosyltransferase
BV9	121660	C	T	BV9_0099	Queuine tRNA-ribosyltransferase
BV9	121666	T	C	BV9_0099	Queuine tRNA-ribosyltransferase
BV9	121711	A	G	BV9_0099	Queuine tRNA-ribosyltransferase
BV9	121765	C	T	BV9_0099	Queuine tRNA-ribosyltransferase
BV9	121831	T	C	BV9_0099	Queuine tRNA-ribosyltransferase
BV9	121873	C	G	BV9_0099	Queuine tRNA-ribosyltransferase
BV9	121876	C	T	BV9_0099	Queuine tRNA-ribosyltransferase
BV9	121901	G	A	BV9_0099	Queuine tRNA-ribosyltransferase
BV9	121912	T	C	BV9_0099	Queuine tRNA-ribosyltransferase
BV9	122139	A	G	BV9_0099	Queuine tRNA-ribosyltransferase
BV9	122158	G	A	BV9_0099	Queuine tRNA-ribosyltransferase
BV9	122233	T	C	BV9_0099	Queuine tRNA-ribosyltransferase
BV9	122284	T	C	BV9_0099	Queuine tRNA-ribosyltransferase
BV9	122323	C	T	BV9_0099	Queuine tRNA-ribosyltransferase
BV9	122335	C	T	BV9_0099	Queuine tRNA-ribosyltransferase
BV9	122374	T	C	BV9_0099	Queuine tRNA-ribosyltransferase
BV9	122455	T	C
BV9	122573	T	G
BV9	122616	C	T
BV9	122618	G	A
BV9	122625	T	C
BV9	122701	A	G	BV9_0101	Protease HtpX
BV9	122710	G	A	BV9_0101	Protease HtpX
BV9	122758	C	T	BV9_0101	Protease HtpX
BV9	123112	G	C	BV9_0101	Protease HtpX
BV9	123148	G	A	BV9_0101	Protease HtpX
BV9	123157	T	C	BV9_0101	Protease HtpX
BV9	123223	G	A	BV9_0101	Protease HtpX
BV9	123301	C	T	BV9_0101	Protease HtpX
BV9	123334	A	C	BV9_0101	Protease HtpX
BV9	123346	G	A	BV9_0101	Protease HtpX
BV9	123406	C	T	BV9_0101	Protease HtpX
BV9	123663	A	C
BV9	123714	T	C	BV9_0102	hypothetical protein
BV9	123715	T	C	BV9_0102	hypothetical protein
BV9	123911	C	G	BV9_0102	hypothetical protein
BV9	123917	A	T	BV9_0102	hypothetical protein
BV9	123924	C	T	BV9_0102	hypothetical protein
BV9	123944	C	T	BV9_0102	hypothetical protein
BV9	124220	C	T	BV9_0102	hypothetical protein
BV9	124256	C	T	BV9_0102	hypothetical protein
BV9	124307	C	T	BV9_0102	hypothetical protein
BV9	124343	C	A	BV9_0102	hypothetical protein
BV9	124387	C	T	BV9_0102	hypothetical protein
BV9	124409	G	A	BV9_0102	hypothetical protein
BV9	124555	T	C	BV9_0102	hypothetical protein
BV9	124562	G	A	BV9_0102	hypothetical protein
BV9	125499	G	A	BV9_0103	hypothetical protein
BV9	125522	G	A	BV9_0103	hypothetical protein
BV9	125620	G	A	BV9_0103	hypothetical protein
BV9	125694	G	A
BV9	125758	C	G	BV9_0104	Putative transporter AraJ
BV9	125840	C	T	BV9_0104	Putative transporter AraJ
BV9	125846	C	G	BV9_0104	Putative transporter AraJ
BV9	125912	G	A	BV9_0104	Putative transporter AraJ
BV9	125954	C	T	BV9_0104	Putative transporter AraJ
BV9	125960	G	A	BV9_0104	Putative transporter AraJ
BV9	125987	G	A	BV9_0104	Putative transporter AraJ
BV9	126065	G	A	BV9_0104	Putative transporter AraJ
BV9	126095	T	C	BV9_0104	Putative transporter AraJ
BV9	126132	G	A	BV9_0104	Putative transporter AraJ
BV9	126230	C	T	BV9_0104	Putative transporter AraJ
BV9	126278	T	C	BV9_0104	Putative transporter AraJ
BV9	126283	T	C	BV9_0104	Putative transporter AraJ
BV9	126335	G	A	BV9_0104	Putative transporter AraJ
BV9	126419	T	C	BV9_0104	Putative transporter AraJ
BV9	126455	G	A	BV9_0104	Putative transporter AraJ
BV9	126617	C	T	BV9_0104	Putative transporter AraJ
BV9	126618	G	C	BV9_0104	Putative transporter AraJ
BV9	126629	C	T	BV9_0104	Putative transporter AraJ
BV9	126824	C	T	BV9_0104	Putative transporter AraJ
BV9	126827	C	T	BV9_0104	Putative transporter AraJ
BV9	127190	C	T	BV9_0105	hypothetical protein
BV9	127243	G	A	BV9_0105	hypothetical protein
BV9	127272	C	T	BV9_0105	hypothetical protein
BV9	127305	A	G	BV9_0105	hypothetical protein
BV9	127391	G	A
BV9	127418	T	C
BV9	127608	T	C
BV9	127669	G	A	BV9_0106	hypothetical protein
BV9	127783	G	A	BV9_0106	hypothetical protein
BV9	127837	C	T	BV9_0106	hypothetical protein
BV9	127897	C	T	BV9_0106	hypothetical protein
BV9	127910	T	A	BV9_0106	hypothetical protein
BV9	127915	G	A	BV9_0106	hypothetical protein
BV9	127946	A	C	BV9_0106	hypothetical protein
BV9	128001	G	A	BV9_0107	Methylated-DNA--protein-cysteine methyltransferase%2C constitutive
BV9	128015	C	T	BV9_0107	Methylated-DNA--protein-cysteine methyltransferase%2C constitutive
BV9	128084	G	A	BV9_0107	Methylated-DNA--protein-cysteine methyltransferase%2C constitutive
BV9	128093	T	A	BV9_0107	Methylated-DNA--protein-cysteine methyltransferase%2C constitutive
BV9	128159	C	T	BV9_0107	Methylated-DNA--protein-cysteine methyltransferase%2C constitutive
BV9	128363	G	A	BV9_0107	Methylated-DNA--protein-cysteine methyltransferase%2C constitutive
BV9	128405	A	G	BV9_0107	Methylated-DNA--protein-cysteine methyltransferase%2C constitutive
BV9	128411	C	T	BV9_0107	Methylated-DNA--protein-cysteine methyltransferase%2C constitutive
BV9	128445	G	A	BV9_0107	Methylated-DNA--protein-cysteine methyltransferase%2C constitutive
BV9	140291	A	C	BV9_0121	hypothetical protein
BV9	140306	C	T	BV9_0121	hypothetical protein
BV9	140352	C	T	BV9_0121	hypothetical protein
BV9	140402	C	T	BV9_0121	hypothetical protein
BV9	140492	G	C	BV9_0121	hypothetical protein
BV9	140610	G	A	BV9_0121	hypothetical protein
BV9	140618	C	T	BV9_0121	hypothetical protein
BV9	140685	A	G	BV9_0121	hypothetical protein
BV9	140975	T	C	BV9_0121	hypothetical protein
BV9	141028	G	A	BV9_0121	hypothetical protein
BV9	141082	T	C	BV9_0122	hypothetical protein
BV9	141182	G	T	BV9_0122	hypothetical protein
BV9	141251	T	A	BV9_0122	hypothetical protein
BV9	141257	C	T	BV9_0122	hypothetical protein
BV9	141368	A	C	BV9_0122	hypothetical protein
BV9	141413	A	G	BV9_0122	hypothetical protein
BV9	141455	C	T	BV9_0122	hypothetical protein
BV9	141495	C	T	BV9_0122	hypothetical protein
BV9	141545	C	T	BV9_0122	hypothetical protein
BV9	141657	C	T	BV9_0122	hypothetical protein
BV9	141688	C	T	BV9_0122	hypothetical protein
BV9	141716	A	G	BV9_0122	hypothetical protein
BV9	141719	C	T	BV9_0122	hypothetical protein
BV9	141732	C	T	BV9_0122	hypothetical protein
BV9	141754	A	G	BV9_0122	hypothetical protein
BV9	141860	G	A	BV9_0122	hypothetical protein
BV9	141893	T	C	BV9_0122	hypothetical protein
BV9	141909	T	C	BV9_0122	hypothetical protein
BV9	141974	A	G	BV9_0122	hypothetical protein
BV9	142085	A	G	BV9_0122	hypothetical protein
BV9	142094	C	T	BV9_0122	hypothetical protein
BV9	142145	G	T	BV9_0122	hypothetical protein
BV9	142214	C	T	BV9_0122	hypothetical protein
BV9	142217	A	C	BV9_0122	hypothetical protein
BV9	142220	C	T	BV9_0122	hypothetical protein
BV9	142284	C	T	BV9_0122	hypothetical protein
BV9	142332	G	A	BV9_0122	hypothetical protein
BV9	142389	C	T
BV9	142497	T	C
BV9	142530	C	T
BV9	142629	C	T	BV9_0123	Fructose-bisphosphate aldolase
BV9	142734	A	G	BV9_0123	Fructose-bisphosphate aldolase
BV9	142770	A	G	BV9_0123	Fructose-bisphosphate aldolase
BV9	142962	C	G	BV9_0123	Fructose-bisphosphate aldolase
BV9	142980	C	A	BV9_0123	Fructose-bisphosphate aldolase
BV9	142986	C	T	BV9_0123	Fructose-bisphosphate aldolase
BV9	143052	T	C	BV9_0123	Fructose-bisphosphate aldolase
BV9	143073	T	C	BV9_0123	Fructose-bisphosphate aldolase
BV9	143091	T	C	BV9_0123	Fructose-bisphosphate aldolase
BV9	143142	G	A	BV9_0123	Fructose-bisphosphate aldolase
BV9	143442	G	A	BV9_0123	Fructose-bisphosphate aldolase
BV9	143466	T	C	BV9_0123	Fructose-bisphosphate aldolase
BV9	143481	C	T	BV9_0123	Fructose-bisphosphate aldolase
BV9	143647	G	A
BV9	143662	T	C
BV9	143728	C	T
BV9	143762	T	A
BV9	143862	T	G
BV9	143866	G	A
BV9	143872	C	T
BV9	143967	G	A
BV9	143970	C	T
BV9	143991	C	T
BV9	144025	T	C
BV9	144135	C	T	BV9_0124	Adenylosuccinate synthetase
BV9	144342	G	A	BV9_0124	Adenylosuccinate synthetase
BV9	144363	C	T	BV9_0124	Adenylosuccinate synthetase
BV9	144366	G	A	BV9_0124	Adenylosuccinate synthetase
BV9	144435	C	G	BV9_0124	Adenylosuccinate synthetase
BV9	144513	T	C	BV9_0124	Adenylosuccinate synthetase
BV9	144695	T	C	BV9_0124	Adenylosuccinate synthetase
BV9	144696	C	A	BV9_0124	Adenylosuccinate synthetase
BV9	144777	A	C	BV9_0124	Adenylosuccinate synthetase
BV9	144780	T	C	BV9_0124	Adenylosuccinate synthetase
BV9	144843	C	G	BV9_0124	Adenylosuccinate synthetase
BV9	144968	A	G	BV9_0124	Adenylosuccinate synthetase
BV9	145014	C	T	BV9_0124	Adenylosuccinate synthetase
BV9	145020	C	T	BV9_0124	Adenylosuccinate synthetase
BV9	145059	C	T	BV9_0124	Adenylosuccinate synthetase
BV9	145140	C	T	BV9_0124	Adenylosuccinate synthetase
BV9	145278	T	C	BV9_0124	Adenylosuccinate synthetase
BV9	145281	C	T	BV9_0124	Adenylosuccinate synthetase
BV9	145314	T	C	BV9_0124	Adenylosuccinate synthetase
BV9	145317	G	A	BV9_0124	Adenylosuccinate synthetase
BV9	145432	C	A
BV9	145439	G	A
BV9	145473	A	G
BV9	145646	T	C	BV9_0125	Putative fluoride ion transporter CrcB
BV9	145684	G	A	BV9_0125	Putative fluoride ion transporter CrcB
BV9	145766	G	C	BV9_0125	Putative fluoride ion transporter CrcB
BV9	145896	C	T	BV9_0125	Putative fluoride ion transporter CrcB
BV9	145913	A	G	BV9_0125	Putative fluoride ion transporter CrcB
BV9	145961	C	T	BV9_0125	Putative fluoride ion transporter CrcB
BV9	145991	C	T	BV9_0125	Putative fluoride ion transporter CrcB
BV9	146048	T	G	BV9_0125	Putative fluoride ion transporter CrcB
BV9	146518	C	G	BV9_0126	Putative fluoride ion transporter CrcB
BV9	146609	C	A	BV9_0126	Putative fluoride ion transporter CrcB
BV9	146665	T	C	BV9_0126	Putative fluoride ion transporter CrcB
BV9	146671	G	A	BV9_0126	Putative fluoride ion transporter CrcB
BV9	146690	C	T	BV9_0126	Putative fluoride ion transporter CrcB
BV9	147397	T	G
BV9	147405	G	A
BV9	147410	G	T
BV9	147427	G	A
BV9	147556	C	T	BV9_0127	hypothetical protein
BV9	147583	G	A	BV9_0127	hypothetical protein
BV9	147658	G	A	BV9_0127	hypothetical protein
BV9	147695	G	A	BV9_0127	hypothetical protein
BV9	147716	G	A	BV9_0127	hypothetical protein
BV9	147718	G	A	BV9_0127	hypothetical protein
BV9	147805	C	T	BV9_0127	hypothetical protein
BV9	147812	G	A	BV9_0127	hypothetical protein
BV9	147868	C	T	BV9_0127	hypothetical protein
BV9	147882	C	T	BV9_0127	hypothetical protein
BV9	147899	G	A	BV9_0127	hypothetical protein
BV9	147991	C	A	BV9_0127	hypothetical protein
BV9	147998	T	G	BV9_0127	hypothetical protein
BV9	148027	T	C	BV9_0127	hypothetical protein
BV9	148054	G	C	BV9_0127	hypothetical protein
BV9	148156	G	C	BV9_0127	hypothetical protein
BV9	148160	A	C	BV9_0127	hypothetical protein
BV9	148217	G	A	BV9_0127	hypothetical protein
BV9	148222	A	C	BV9_0127	hypothetical protein
BV9	148249	A	G	BV9_0127	hypothetical protein
BV9	148315	G	A	BV9_0127	hypothetical protein
BV9	148381	G	A	BV9_0127	hypothetical protein
BV9	148474	C	G	BV9_0127	hypothetical protein
BV9	148519	C	T	BV9_0127	hypothetical protein
BV9	148564	G	A	BV9_0127	hypothetical protein
BV9	148625	C	T	BV9_0127	hypothetical protein
BV9	148666	T	C	BV9_0127	hypothetical protein
BV9	148699	C	T	BV9_0127	hypothetical protein
BV9	148717	C	T	BV9_0127	hypothetical protein
BV9	148725	T	C	BV9_0127	hypothetical protein
BV9	148756	T	C	BV9_0127	hypothetical protein
BV9	148876	T	C
BV9	148906	C	T	BV9_0128	hypothetical protein
BV9	148975	T	C	BV9_0128	hypothetical protein
BV9	149001	G	A	BV9_0128	hypothetical protein
BV9	149044	C	T	BV9_0128	hypothetical protein
BV9	149098	T	C	BV9_0128	hypothetical protein
BV9	149143	T	C	BV9_0128	hypothetical protein
BV9	149168	A	G	BV9_0128	hypothetical protein
BV9	149716	T	C	BV9_0128	hypothetical protein
BV9	149731	C	G	BV9_0128	hypothetical protein
BV9	149736	T	C	BV9_0128	hypothetical protein
BV9	149738	G	A	BV9_0128	hypothetical protein
BV9	149891	C	T	BV9_0129	Vitamin B12 import ATP-binding protein BtuD
BV9	149945	T	C	BV9_0129	Vitamin B12 import ATP-binding protein BtuD
BV9	150065	T	C	BV9_0129	Vitamin B12 import ATP-binding protein BtuD
BV9	150068	C	T	BV9_0129	Vitamin B12 import ATP-binding protein BtuD
BV9	151041	C	T	BV9_0130	High-affinity branched-chain amino acid transport ATP-binding protein LivF
BV9	151066	C	T	BV9_0130	High-affinity branched-chain amino acid transport ATP-binding protein LivF
BV9	151185	G	A	BV9_0130	High-affinity branched-chain amino acid transport ATP-binding protein LivF
BV9	151210	C	T	BV9_0130	High-affinity branched-chain amino acid transport ATP-binding protein LivF
BV9	151227	T	C	BV9_0130	High-affinity branched-chain amino acid transport ATP-binding protein LivF
BV9	151245	C	T	BV9_0130	High-affinity branched-chain amino acid transport ATP-binding protein LivF
BV9	151269	A	G	BV9_0130	High-affinity branched-chain amino acid transport ATP-binding protein LivF
BV9	151329	G	A	BV9_0130	High-affinity branched-chain amino acid transport ATP-binding protein LivF
BV9	151416	G	A	BV9_0130	High-affinity branched-chain amino acid transport ATP-binding protein LivF
BV9	151626	T	C	BV9_0130	High-affinity branched-chain amino acid transport ATP-binding protein LivF
BV9	151641	G	A	BV9_0130	High-affinity branched-chain amino acid transport ATP-binding protein LivF
BV9	151677	G	A
BV9	151700	A	C
BV9	151760	T	A
BV9	151917	A	C	BV9_0131	hypothetical protein
BV9	151923	T	C	BV9_0131	hypothetical protein
BV9	151929	C	T	BV9_0131	hypothetical protein
BV9	151934	G	A	BV9_0131	hypothetical protein
BV9	151953	G	A	BV9_0131	hypothetical protein
BV9	152027	A	G	BV9_0131	hypothetical protein
BV9	152227	A	G	BV9_0131	hypothetical protein
BV9	152272	C	T	BV9_0131	hypothetical protein
BV9	152390	A	G	BV9_0131	hypothetical protein
BV9	152402	G	A	BV9_0131	hypothetical protein
BV9	152432	G	A	BV9_0131	hypothetical protein
BV9	152473	A	G	BV9_0131	hypothetical protein
BV9	152614	A	C	BV9_0131	hypothetical protein
BV9	152652	A	G	BV9_0131	hypothetical protein
BV9	152712	T	C	BV9_0131	hypothetical protein
BV9	152749	C	T	BV9_0131	hypothetical protein
BV9	152782	A	G	BV9_0131	hypothetical protein
BV9	152854	C	A	BV9_0131	hypothetical protein
BV9	152869	C	T	BV9_0131	hypothetical protein
BV9	152935	C	T	BV9_0131	hypothetical protein
BV9	152989	C	T	BV9_0131	hypothetical protein
BV9	153001	C	T	BV9_0131	hypothetical protein
BV9	153037	C	G	BV9_0131	hypothetical protein
BV9	153078	T	G
BV9	153114	A	G
BV9	153138	G	A
BV9	153141	T	C
BV9	153203	A	G	BV9_0132	HTH-type transcriptional regulator DegA
BV9	153736	C	T	BV9_0132	HTH-type transcriptional regulator DegA
BV9	153781	C	T	BV9_0132	HTH-type transcriptional regulator DegA
BV9	153838	A	G	BV9_0132	HTH-type transcriptional regulator DegA
BV9	153852	G	A	BV9_0132	HTH-type transcriptional regulator DegA
BV9	153862	G	A	BV9_0132	HTH-type transcriptional regulator DegA
BV9	153925	C	G	BV9_0132	HTH-type transcriptional regulator DegA
BV9	154004	T	C	BV9_0132	HTH-type transcriptional regulator DegA
BV9	154006	A	G	BV9_0132	HTH-type transcriptional regulator DegA
BV9	154009	C	T	BV9_0132	HTH-type transcriptional regulator DegA
BV9	154030	C	T	BV9_0132	HTH-type transcriptional regulator DegA
BV9	154090	A	G	BV9_0132	HTH-type transcriptional regulator DegA
BV9	154150	C	T	BV9_0132	HTH-type transcriptional regulator DegA
BV9	154165	A	G	BV9_0132	HTH-type transcriptional regulator DegA
BV9	154330	T	C
BV9	154333	T	C
BV9	154356	A	G
BV9	154361	C	T
BV9	154367	G	A
BV9	154542	C	T	BV9_0133	Sucrose phosphorylase
BV9	154587	G	A	BV9_0133	Sucrose phosphorylase
BV9	154686	T	C	BV9_0133	Sucrose phosphorylase
BV9	154758	C	T	BV9_0133	Sucrose phosphorylase
BV9	154794	C	T	BV9_0133	Sucrose phosphorylase
BV9	154806	C	G	BV9_0133	Sucrose phosphorylase
BV9	154845	C	T	BV9_0133	Sucrose phosphorylase
BV9	155055	T	C	BV9_0133	Sucrose phosphorylase
BV9	155058	C	T	BV9_0133	Sucrose phosphorylase
BV9	155112	C	T	BV9_0133	Sucrose phosphorylase
BV9	155154	T	C	BV9_0133	Sucrose phosphorylase
BV9	155155	G	A	BV9_0133	Sucrose phosphorylase
BV9	155313	C	T	BV9_0133	Sucrose phosphorylase
BV9	155331	T	C	BV9_0133	Sucrose phosphorylase
BV9	155334	G	C	BV9_0133	Sucrose phosphorylase
BV9	155433	C	T	BV9_0133	Sucrose phosphorylase
BV9	155538	T	C	BV9_0133	Sucrose phosphorylase
BV9	155559	T	C	BV9_0133	Sucrose phosphorylase
BV9	155580	A	G	BV9_0133	Sucrose phosphorylase
BV9	155625	T	C	BV9_0133	Sucrose phosphorylase
BV9	155750	A	G	BV9_0133	Sucrose phosphorylase
BV9	155824	G	A	BV9_0133	Sucrose phosphorylase
BV9	155856	T	G	BV9_0133	Sucrose phosphorylase
BV9	155862	A	C	BV9_0133	Sucrose phosphorylase
BV9	155871	T	C	BV9_0133	Sucrose phosphorylase
BV9	155952	T	C	BV9_0133	Sucrose phosphorylase
BV9	156032	C	T
BV9	156042	T	G
BV9	156050	C	T
BV9	156064	T	C
BV9	156161	C	T	BV9_0134	hypothetical protein
BV9	156166	T	C	BV9_0134	hypothetical protein
BV9	156177	G	A	BV9_0134	hypothetical protein
BV9	156536	A	G	BV9_0134	hypothetical protein
BV9	156566	C	T	BV9_0134	hypothetical protein
BV9	156578	A	G	BV9_0134	hypothetical protein
BV9	156665	C	T	BV9_0134	hypothetical protein
BV9	156689	G	A	BV9_0134	hypothetical protein
BV9	156896	T	C	BV9_0134	hypothetical protein
BV9	156950	T	C	BV9_0134	hypothetical protein
BV9	157070	C	G	BV9_0134	hypothetical protein
BV9	157118	C	T	BV9_0134	hypothetical protein
BV9	157145	G	C	BV9_0134	hypothetical protein
BV9	157232	G	A	BV9_0134	hypothetical protein
BV9	157256	C	T	BV9_0134	hypothetical protein
BV9	157268	C	T	BV9_0134	hypothetical protein
BV9	157316	A	G	BV9_0134	hypothetical protein
BV9	157376	G	A	BV9_0134	hypothetical protein
BV9	157472	C	T	BV9_0134	hypothetical protein
BV9	157532	A	G	BV9_0134	hypothetical protein
BV9	157550	C	T	BV9_0134	hypothetical protein
BV9	157586	G	C	BV9_0134	hypothetical protein
BV9	157631	T	C	BV9_0134	hypothetical protein
BV9	157649	A	G	BV9_0134	hypothetical protein
BV9	157731	G	T
BV9	157779	G	A
BV9	157861	A	G
BV9	158058	C	T	BV9_0135	hypothetical protein
BV9	158086	C	T	BV9_0135	hypothetical protein
BV9	158148	A	C	BV9_0135	hypothetical protein
BV9	158163	C	T	BV9_0135	hypothetical protein
BV9	158229	C	T	BV9_0135	hypothetical protein
BV9	158698	T	G
BV9	158699	C	T
BV9	158727	C	T	BV9_0136	Biotin carboxylase
BV9	158820	C	T	BV9_0136	Biotin carboxylase
BV9	158839	A	C	BV9_0136	Biotin carboxylase
BV9	158886	G	A	BV9_0136	Biotin carboxylase
BV9	159188	C	T	BV9_0136	Biotin carboxylase
BV9	159206	T	C	BV9_0136	Biotin carboxylase
BV9	159261	C	T	BV9_0136	Biotin carboxylase
BV9	159266	T	C	BV9_0136	Biotin carboxylase
BV9	159346	G	A	BV9_0136	Biotin carboxylase
BV9	159394	A	G	BV9_0136	Biotin carboxylase
BV9	159398	C	T	BV9_0136	Biotin carboxylase
BV9	159427	T	C	BV9_0136	Biotin carboxylase
BV9	159516	C	T	BV9_0136	Biotin carboxylase
BV9	159560	C	G	BV9_0136	Biotin carboxylase
BV9	160169	C	T
BV9	160215	G	A
BV9	160386	T	G	BV9_0137	hypothetical protein
BV9	160399	C	A	BV9_0137	hypothetical protein
BV9	160407	G	A	BV9_0137	hypothetical protein
BV9	161280	C	A	BV9_0137	hypothetical protein
BV9	161316	A	G
BV9	161318	C	T
BV9	161466	T	C	BV9_0138	hypothetical protein
BV9	161549	G	A	BV9_0138	hypothetical protein
BV9	161558	C	T	BV9_0138	hypothetical protein
BV9	161770	A	G	BV9_0138	hypothetical protein
BV9	161794	G	T	BV9_0138	hypothetical protein
BV9	161837	C	A	BV9_0138	hypothetical protein
BV9	161900	C	G	BV9_0138	hypothetical protein
BV9	162116	C	T	BV9_0138	hypothetical protein
BV9	162132	A	G	BV9_0138	hypothetical protein
BV9	162143	C	G	BV9_0138	hypothetical protein
BV9	162150	G	A	BV9_0138	hypothetical protein
BV9	162368	T	G	BV9_0138	hypothetical protein
BV9	162420	A	C	BV9_0138	hypothetical protein
BV9	162442	T	C	BV9_0138	hypothetical protein
BV9	162492	G	T	BV9_0138	hypothetical protein
BV9	162520	T	C	BV9_0138	hypothetical protein
BV9	162527	C	T	BV9_0138	hypothetical protein
BV9	162783	A	G	BV9_0138	hypothetical protein
BV9	162797	T	C	BV9_0138	hypothetical protein
BV9	162803	C	T	BV9_0138	hypothetical protein
BV9	162806	A	G	BV9_0138	hypothetical protein
BV9	162934	T	C	BV9_0138	hypothetical protein
BV9	164550	C	T
BV9	164551	A	G
BV9	164592	G	A
BV9	164716	A	G
BV9	164717	G	A
BV9	165065	T	C	BV9_0142	Inner membrane metabolite transport protein YhjE
BV9	165263	G	A	BV9_0142	Inner membrane metabolite transport protein YhjE
BV9	165326	G	C	BV9_0142	Inner membrane metabolite transport protein YhjE
BV9	165327	A	G	BV9_0142	Inner membrane metabolite transport protein YhjE
BV9	165476	G	A	BV9_0142	Inner membrane metabolite transport protein YhjE
BV9	165488	C	T	BV9_0142	Inner membrane metabolite transport protein YhjE
BV9	165543	A	C	BV9_0142	Inner membrane metabolite transport protein YhjE
BV9	165576	C	T	BV9_0142	Inner membrane metabolite transport protein YhjE
BV9	165681	G	T	BV9_0142	Inner membrane metabolite transport protein YhjE
BV9	165761	C	A	BV9_0142	Inner membrane metabolite transport protein YhjE
BV9	165812	T	C	BV9_0142	Inner membrane metabolite transport protein YhjE
BV9	165818	C	T	BV9_0142	Inner membrane metabolite transport protein YhjE
BV9	165856	C	T	BV9_0142	Inner membrane metabolite transport protein YhjE
BV9	165857	G	C	BV9_0142	Inner membrane metabolite transport protein YhjE
BV9	165977	T	C	BV9_0142	Inner membrane metabolite transport protein YhjE
BV9	165998	A	G	BV9_0142	Inner membrane metabolite transport protein YhjE
BV9	166121	G	C	BV9_0142	Inner membrane metabolite transport protein YhjE
BV9	166167	T	C	BV9_0142	Inner membrane metabolite transport protein YhjE
BV9	166175	C	T	BV9_0142	Inner membrane metabolite transport protein YhjE
BV9	166177	G	A	BV9_0142	Inner membrane metabolite transport protein YhjE
BV9	166580	G	A
BV9	166657	T	C	BV9_0143	Ketol-acid reductoisomerase %28NADP%28%2B%29%29
BV9	166780	C	T	BV9_0143	Ketol-acid reductoisomerase %28NADP%28%2B%29%29
BV9	166798	G	A	BV9_0143	Ketol-acid reductoisomerase %28NADP%28%2B%29%29
BV9	166813	C	T	BV9_0143	Ketol-acid reductoisomerase %28NADP%28%2B%29%29
BV9	166846	C	T	BV9_0143	Ketol-acid reductoisomerase %28NADP%28%2B%29%29
BV9	166867	T	C	BV9_0143	Ketol-acid reductoisomerase %28NADP%28%2B%29%29
BV9	166885	A	C	BV9_0143	Ketol-acid reductoisomerase %28NADP%28%2B%29%29
BV9	167020	A	G	BV9_0143	Ketol-acid reductoisomerase %28NADP%28%2B%29%29
BV9	167044	T	C	BV9_0143	Ketol-acid reductoisomerase %28NADP%28%2B%29%29
BV9	167046	T	C	BV9_0143	Ketol-acid reductoisomerase %28NADP%28%2B%29%29
BV9	167074	C	T	BV9_0143	Ketol-acid reductoisomerase %28NADP%28%2B%29%29
BV9	167077	A	G	BV9_0143	Ketol-acid reductoisomerase %28NADP%28%2B%29%29
BV9	167200	C	T	BV9_0143	Ketol-acid reductoisomerase %28NADP%28%2B%29%29
BV9	167260	A	G	BV9_0143	Ketol-acid reductoisomerase %28NADP%28%2B%29%29
BV9	167351	C	T	BV9_0143	Ketol-acid reductoisomerase %28NADP%28%2B%29%29
BV9	167386	T	C	BV9_0143	Ketol-acid reductoisomerase %28NADP%28%2B%29%29
BV9	167406	G	A	BV9_0143	Ketol-acid reductoisomerase %28NADP%28%2B%29%29
BV9	167425	T	C	BV9_0143	Ketol-acid reductoisomerase %28NADP%28%2B%29%29
BV9	167461	T	C	BV9_0143	Ketol-acid reductoisomerase %28NADP%28%2B%29%29
BV9	167707	C	T
BV9	167729	C	T
BV9	167804	G	C
BV9	168575	A	T	BV9_0144	hypothetical protein
BV9	168621	C	T	BV9_0144	hypothetical protein
BV9	168625	G	A	BV9_0144	hypothetical protein
BV9	168645	C	T	BV9_0144	hypothetical protein
BV9	169383	G	A	BV9_0144	hypothetical protein
BV9	169407	C	T	BV9_0144	hypothetical protein
BV9	170832	C	T	BV9_0145	Cellulase/esterase CelE
BV9	170850	A	G	BV9_0145	Cellulase/esterase CelE
BV9	170855	C	T	BV9_0145	Cellulase/esterase CelE
BV9	171040	C	T	BV9_0145	Cellulase/esterase CelE
BV9	171078	G	A	BV9_0145	Cellulase/esterase CelE
BV9	171087	C	G	BV9_0145	Cellulase/esterase CelE
BV9	171090	C	T	BV9_0145	Cellulase/esterase CelE
BV9	171363	G	A	BV9_0145	Cellulase/esterase CelE
BV9	171387	A	C	BV9_0145	Cellulase/esterase CelE
BV9	171471	G	A	BV9_0145	Cellulase/esterase CelE
BV9	171538	T	C
BV9	171976	C	T
BV9	171984	T	C
BV9	172032	A	G
BV9	172104	G	A	BV9_0146	Bifunctional beta-D-glucosidase/beta-D-fucosidase
BV9	172165	G	A	BV9_0146	Bifunctional beta-D-glucosidase/beta-D-fucosidase
BV9	172188	C	T	BV9_0146	Bifunctional beta-D-glucosidase/beta-D-fucosidase
BV9	172206	C	T	BV9_0146	Bifunctional beta-D-glucosidase/beta-D-fucosidase
BV9	172407	T	C	BV9_0146	Bifunctional beta-D-glucosidase/beta-D-fucosidase
BV9	172448	A	G	BV9_0146	Bifunctional beta-D-glucosidase/beta-D-fucosidase
BV9	172469	C	T	BV9_0146	Bifunctional beta-D-glucosidase/beta-D-fucosidase
BV9	172515	C	T	BV9_0146	Bifunctional beta-D-glucosidase/beta-D-fucosidase
BV9	172578	C	T	BV9_0146	Bifunctional beta-D-glucosidase/beta-D-fucosidase
BV9	172596	C	G	BV9_0146	Bifunctional beta-D-glucosidase/beta-D-fucosidase
BV9	172599	C	T	BV9_0146	Bifunctional beta-D-glucosidase/beta-D-fucosidase
BV9	172746	G	A	BV9_0146	Bifunctional beta-D-glucosidase/beta-D-fucosidase
BV9	172909	C	T	BV9_0146	Bifunctional beta-D-glucosidase/beta-D-fucosidase
BV9	172987	A	G	BV9_0146	Bifunctional beta-D-glucosidase/beta-D-fucosidase
BV9	172988	C	T	BV9_0146	Bifunctional beta-D-glucosidase/beta-D-fucosidase
BV9	173148	C	T	BV9_0146	Bifunctional beta-D-glucosidase/beta-D-fucosidase
BV9	173268	C	T	BV9_0146	Bifunctional beta-D-glucosidase/beta-D-fucosidase
BV9	173370	C	T	BV9_0146	Bifunctional beta-D-glucosidase/beta-D-fucosidase
BV9	173379	G	A	BV9_0146	Bifunctional beta-D-glucosidase/beta-D-fucosidase
BV9	173898	C	T	BV9_0147	hypothetical protein
BV9	173940	C	T	BV9_0147	hypothetical protein
BV9	174045	T	G	BV9_0147	hypothetical protein
BV9	174118	G	A	BV9_0147	hypothetical protein
BV9	174364	A	G	BV9_0147	hypothetical protein
BV9	174810	C	T
BV9	174816	A	G
BV9	174818	C	T
BV9	174827	G	A
BV9	175095	C	T	BV9_0148	Catabolite control protein A
BV9	175183	T	C	BV9_0148	Catabolite control protein A
BV9	175186	C	T	BV9_0148	Catabolite control protein A
BV9	175196	G	A	BV9_0148	Catabolite control protein A
BV9	175394	C	T	BV9_0148	Catabolite control protein A
BV9	176566	A	G	BV9_0149	hypothetical protein
BV9	176595	C	T	BV9_0149	hypothetical protein
BV9	176664	C	T	BV9_0149	hypothetical protein
BV9	176675	A	T	BV9_0149	hypothetical protein
BV9	176897	G	A	BV9_0150	hypothetical protein
BV9	177064	C	A	BV9_0150	hypothetical protein
BV9	177379	G	C	BV9_0150	hypothetical protein
BV9	177464	C	T	BV9_0150	hypothetical protein
BV9	177480	G	A	BV9_0150	hypothetical protein
BV9	177485	C	T	BV9_0150	hypothetical protein
BV9	177687	C	T
BV9	177703	G	A
BV9	177726	A	T
BV9	177727	T	C
BV9	177868	C	T
BV9	177878	T	A
BV9	177924	G	A	BV9_0151	hypothetical protein
BV9	177938	C	T	BV9_0151	hypothetical protein
BV9	178259	A	G
BV9	178288	A	C
BV9	178339	G	A
BV9	178396	A	C	BV9_0152	Sulfoquinovose isomerase
BV9	178484	G	A	BV9_0152	Sulfoquinovose isomerase
BV9	178540	A	G	BV9_0152	Sulfoquinovose isomerase
BV9	178541	A	C	BV9_0152	Sulfoquinovose isomerase
BV9	178560	C	G	BV9_0152	Sulfoquinovose isomerase
BV9	178818	A	G	BV9_0152	Sulfoquinovose isomerase
BV9	178856	A	G	BV9_0152	Sulfoquinovose isomerase
BV9	178887	C	T	BV9_0152	Sulfoquinovose isomerase
BV9	178926	T	C	BV9_0152	Sulfoquinovose isomerase
BV9	178983	A	G	BV9_0152	Sulfoquinovose isomerase
BV9	178998	C	T	BV9_0152	Sulfoquinovose isomerase
BV9	179064	C	T	BV9_0152	Sulfoquinovose isomerase
BV9	179094	A	G	BV9_0152	Sulfoquinovose isomerase
BV9	179329	G	A	BV9_0152	Sulfoquinovose isomerase
BV9	179361	C	G	BV9_0152	Sulfoquinovose isomerase
BV9	179406	T	C	BV9_0152	Sulfoquinovose isomerase
BV9	179489	G	A	BV9_0152	Sulfoquinovose isomerase
BV9	179493	C	T	BV9_0152	Sulfoquinovose isomerase
BV9	179523	A	G	BV9_0152	Sulfoquinovose isomerase
BV9	179625	G	A	BV9_0152	Sulfoquinovose isomerase
BV9	179663	A	G
BV9	179700	T	C
BV9	179736	C	T
BV9	179770	G	T
BV9	180215	T	A	BV9_0153	putative iron export ATP-binding protein FetA
BV9	180229	C	T	BV9_0153	putative iron export ATP-binding protein FetA
BV9	180240	A	G	BV9_0153	putative iron export ATP-binding protein FetA
BV9	180289	C	A	BV9_0153	putative iron export ATP-binding protein FetA
BV9	180302	T	C	BV9_0153	putative iron export ATP-binding protein FetA
BV9	180326	G	A	BV9_0153	putative iron export ATP-binding protein FetA
BV9	180371	T	C	BV9_0153	putative iron export ATP-binding protein FetA
BV9	180437	A	G	BV9_0153	putative iron export ATP-binding protein FetA
BV9	180919	T	C	BV9_0153	putative iron export ATP-binding protein FetA
BV9	180957	T	C	BV9_0154	putative iron export permease protein FetB
BV9	180997	G	A	BV9_0154	putative iron export permease protein FetB
BV9	181005	G	A	BV9_0154	putative iron export permease protein FetB
BV9	181086	C	T	BV9_0154	putative iron export permease protein FetB
BV9	181113	T	C	BV9_0154	putative iron export permease protein FetB
BV9	181152	C	T	BV9_0154	putative iron export permease protein FetB
BV9	181188	T	C	BV9_0154	putative iron export permease protein FetB
BV9	181233	G	A	BV9_0154	putative iron export permease protein FetB
BV9	181359	C	T	BV9_0154	putative iron export permease protein FetB
BV9	181362	C	T	BV9_0154	putative iron export permease protein FetB
BV9	181398	C	T	BV9_0154	putative iron export permease protein FetB
BV9	181860	A	G
BV9	181887	C	T
BV9	181891	G	A
BV9	181958	T	G	BV9_0155	Aromatic amino acid transport protein AroP
BV9	182216	G	A	BV9_0155	Aromatic amino acid transport protein AroP
BV9	182255	C	T	BV9_0155	Aromatic amino acid transport protein AroP
BV9	182372	C	T	BV9_0155	Aromatic amino acid transport protein AroP
BV9	182411	C	T	BV9_0155	Aromatic amino acid transport protein AroP
BV9	182475	C	T	BV9_0155	Aromatic amino acid transport protein AroP
BV9	182486	C	T	BV9_0155	Aromatic amino acid transport protein AroP
BV9	182489	A	C	BV9_0155	Aromatic amino acid transport protein AroP
BV9	182570	C	T	BV9_0155	Aromatic amino acid transport protein AroP
BV9	182594	C	T	BV9_0155	Aromatic amino acid transport protein AroP
BV9	182627	C	G	BV9_0155	Aromatic amino acid transport protein AroP
BV9	182675	C	T	BV9_0155	Aromatic amino acid transport protein AroP
BV9	182714	G	A	BV9_0155	Aromatic amino acid transport protein AroP
BV9	182945	A	T	BV9_0155	Aromatic amino acid transport protein AroP
BV9	182966	A	G	BV9_0155	Aromatic amino acid transport protein AroP
BV9	183005	G	C	BV9_0155	Aromatic amino acid transport protein AroP
BV9	183017	G	C	BV9_0155	Aromatic amino acid transport protein AroP
BV9	183104	C	T	BV9_0155	Aromatic amino acid transport protein AroP
BV9	183173	T	C	BV9_0155	Aromatic amino acid transport protein AroP
BV9	183179	T	C	BV9_0155	Aromatic amino acid transport protein AroP
BV9	183223	A	G	BV9_0155	Aromatic amino acid transport protein AroP
BV9	183269	T	C	BV9_0155	Aromatic amino acid transport protein AroP
BV9	183311	G	A	BV9_0155	Aromatic amino acid transport protein AroP
BV9	183333	A	G	BV9_0155	Aromatic amino acid transport protein AroP
BV9	183360	T	C	BV9_0155	Aromatic amino acid transport protein AroP
BV9	183401	G	T	BV9_0155	Aromatic amino acid transport protein AroP
BV9	184101	G	A	BV9_0156	putative ABC transporter ATP-binding protein
BV9	184106	G	A	BV9_0156	putative ABC transporter ATP-binding protein
BV9	184108	C	T	BV9_0156	putative ABC transporter ATP-binding protein
BV9	184111	C	G	BV9_0156	putative ABC transporter ATP-binding protein
BV9	184258	A	G	BV9_0156	putative ABC transporter ATP-binding protein
BV9	184315	T	G	BV9_0156	putative ABC transporter ATP-binding protein
BV9	184318	T	C	BV9_0156	putative ABC transporter ATP-binding protein
BV9	184417	C	T	BV9_0156	putative ABC transporter ATP-binding protein
BV9	184418	G	A	BV9_0156	putative ABC transporter ATP-binding protein
BV9	184714	T	C	BV9_0156	putative ABC transporter ATP-binding protein
BV9	185018	A	G	BV9_0157	hypothetical protein
BV9	185054	C	T	BV9_0157	hypothetical protein
BV9	185057	G	A	BV9_0157	hypothetical protein
BV9	185062	G	A	BV9_0157	hypothetical protein
BV9	185235	G	A	BV9_0157	hypothetical protein
BV9	185272	A	G	BV9_0157	hypothetical protein
BV9	185309	T	C	BV9_0157	hypothetical protein
BV9	185322	A	G	BV9_0157	hypothetical protein
BV9	185399	A	C	BV9_0157	hypothetical protein
BV9	185711	C	T	BV9_0157	hypothetical protein
BV9	185724	G	A	BV9_0157	hypothetical protein
BV9	185784	A	G	BV9_0157	hypothetical protein
BV9	185996	G	A	BV9_0157	hypothetical protein
BV9	186071	C	T	BV9_0157	hypothetical protein
BV9	186113	A	G	BV9_0157	hypothetical protein
BV9	186155	C	T	BV9_0157	hypothetical protein
BV9	186158	G	C	BV9_0157	hypothetical protein
BV9	186296	A	G	BV9_0157	hypothetical protein
BV9	186314	T	C	BV9_0157	hypothetical protein
BV9	186332	G	T	BV9_0157	hypothetical protein
BV9	186353	G	A	BV9_0157	hypothetical protein
BV9	186506	G	A	BV9_0157	hypothetical protein
BV9	186590	G	A	BV9_0157	hypothetical protein
BV9	186596	T	C	BV9_0157	hypothetical protein
BV9	186865	C	A	BV9_0157	hypothetical protein
BV9	186872	C	T	BV9_0157	hypothetical protein
BV9	186971	T	C	BV9_0157	hypothetical protein
BV9	186975	A	G	BV9_0157	hypothetical protein
BV9	186985	G	C	BV9_0157	hypothetical protein
BV9	186998	A	G	BV9_0157	hypothetical protein
BV9	187121	C	T	BV9_0157	hypothetical protein
BV9	187151	C	T	BV9_0157	hypothetical protein
BV9	187181	A	C	BV9_0157	hypothetical protein
BV9	187188	A	G	BV9_0157	hypothetical protein
BV9	187199	C	T	BV9_0157	hypothetical protein
BV9	187302	G	A	BV9_0157	hypothetical protein
BV9	187385	T	C	BV9_0157	hypothetical protein
BV9	187420	G	A	BV9_0157	hypothetical protein
BV9	187439	T	C	BV9_0157	hypothetical protein
BV9	187496	C	T	BV9_0157	hypothetical protein
BV9	187604	T	C	BV9_0157	hypothetical protein
BV9	188180	T	C	BV9_0158	DL-alanine permease SerP2
BV9	188507	T	C	BV9_0158	DL-alanine permease SerP2
BV9	188525	G	A	BV9_0158	DL-alanine permease SerP2
BV9	188924	C	T	BV9_0158	DL-alanine permease SerP2
BV9	189182	T	C	BV9_0158	DL-alanine permease SerP2
BV9	189389	G	A	BV9_0159	hypothetical protein
BV9	189566	T	C	BV9_0160	hypothetical protein
BV9	189569	A	G	BV9_0160	hypothetical protein
BV9	189598	A	G	BV9_0160	hypothetical protein
BV9	189780	C	T	BV9_0160	hypothetical protein
BV9	190084	G	A	BV9_0161	hypothetical protein
BV9	190460	C	T	BV9_0161	hypothetical protein
BV9	190493	C	T	BV9_0161	hypothetical protein
BV9	190570	G	A	BV9_0161	hypothetical protein
BV9	190667	C	T	BV9_0161	hypothetical protein
BV9	190725	G	A	BV9_0161	hypothetical protein
BV9	190843	C	T	BV9_0161	hypothetical protein
BV9	191050	C	T	BV9_0161	hypothetical protein
BV9	191437	T	C	BV9_0161	hypothetical protein
BV9	191521	A	G	BV9_0161	hypothetical protein
BV9	191642	G	A	BV9_0162	Vitamin B12 import ATP-binding protein BtuD
BV9	191760	C	T	BV9_0162	Vitamin B12 import ATP-binding protein BtuD
BV9	192092	G	A
BV9	192210	G	A
BV9	192413	G	A
BV9	192645	T	C
BV9	192833	T	C	BV9_0163	hypothetical protein
BV9	192967	T	C	BV9_0163	hypothetical protein
BV9	192974	C	G	BV9_0163	hypothetical protein
BV9	193035	G	A	BV9_0163	hypothetical protein
BV9	193615	A	G	BV9_0164	putative ABC transporter ATP-binding protein
BV9	193644	G	C	BV9_0164	putative ABC transporter ATP-binding protein
BV9	193647	A	C	BV9_0164	putative ABC transporter ATP-binding protein
BV9	193743	A	G	BV9_0164	putative ABC transporter ATP-binding protein
BV9	193827	C	G	BV9_0164	putative ABC transporter ATP-binding protein
BV9	193887	T	C	BV9_0164	putative ABC transporter ATP-binding protein
BV9	194040	C	T	BV9_0164	putative ABC transporter ATP-binding protein
BV9	194160	A	G	BV9_0164	putative ABC transporter ATP-binding protein
BV9	194218	T	C	BV9_0164	putative ABC transporter ATP-binding protein
BV9	194379	G	C	BV9_0164	putative ABC transporter ATP-binding protein
BV9	194380	G	A	BV9_0164	putative ABC transporter ATP-binding protein
BV9	194385	C	T	BV9_0164	putative ABC transporter ATP-binding protein
BV9	194407	A	G	BV9_0164	putative ABC transporter ATP-binding protein
BV9	194442	G	A	BV9_0164	putative ABC transporter ATP-binding protein
BV9	194445	A	C	BV9_0164	putative ABC transporter ATP-binding protein
BV9	194514	G	A	BV9_0164	putative ABC transporter ATP-binding protein
BV9	194665	G	A	BV9_0164	putative ABC transporter ATP-binding protein
BV9	194695	C	T	BV9_0164	putative ABC transporter ATP-binding protein
BV9	194861	G	A	BV9_0164	putative ABC transporter ATP-binding protein
BV9	194905	G	A	BV9_0164	putative ABC transporter ATP-binding protein
BV9	194917	A	G	BV9_0164	putative ABC transporter ATP-binding protein
BV9	195012	G	A	BV9_0164	putative ABC transporter ATP-binding protein
BV9	195069	T	C	BV9_0164	putative ABC transporter ATP-binding protein
BV9	195138	C	T	BV9_0164	putative ABC transporter ATP-binding protein
BV9	195153	T	C	BV9_0164	putative ABC transporter ATP-binding protein
BV9	195276	C	T	BV9_0164	putative ABC transporter ATP-binding protein
BV9	195324	G	T
BV9	195327	A	C
BV9	195452	A	G	BV9_0165	Fatty acid ABC transporter ATP-binding/permease protein
BV9	195470	G	A	BV9_0165	Fatty acid ABC transporter ATP-binding/permease protein
BV9	195473	C	G	BV9_0165	Fatty acid ABC transporter ATP-binding/permease protein
BV9	195479	A	T	BV9_0165	Fatty acid ABC transporter ATP-binding/permease protein
BV9	195518	C	T	BV9_0165	Fatty acid ABC transporter ATP-binding/permease protein
BV9	195689	C	T	BV9_0165	Fatty acid ABC transporter ATP-binding/permease protein
BV9	195692	A	G	BV9_0165	Fatty acid ABC transporter ATP-binding/permease protein
BV9	195716	C	T	BV9_0165	Fatty acid ABC transporter ATP-binding/permease protein
BV9	195824	C	T	BV9_0165	Fatty acid ABC transporter ATP-binding/permease protein
BV9	195830	C	T	BV9_0165	Fatty acid ABC transporter ATP-binding/permease protein
BV9	195866	G	C	BV9_0165	Fatty acid ABC transporter ATP-binding/permease protein
BV9	195894	G	A	BV9_0165	Fatty acid ABC transporter ATP-binding/permease protein
BV9	195929	C	T	BV9_0165	Fatty acid ABC transporter ATP-binding/permease protein
BV9	195970	C	G	BV9_0165	Fatty acid ABC transporter ATP-binding/permease protein
BV9	196006	G	A	BV9_0165	Fatty acid ABC transporter ATP-binding/permease protein
BV9	196043	G	A	BV9_0165	Fatty acid ABC transporter ATP-binding/permease protein
BV9	196121	T	C	BV9_0165	Fatty acid ABC transporter ATP-binding/permease protein
BV9	196163	C	A	BV9_0165	Fatty acid ABC transporter ATP-binding/permease protein
BV9	196169	A	T	BV9_0165	Fatty acid ABC transporter ATP-binding/permease protein
BV9	196496	C	G	BV9_0165	Fatty acid ABC transporter ATP-binding/permease protein
BV9	196529	C	T	BV9_0165	Fatty acid ABC transporter ATP-binding/permease protein
BV9	196553	C	T	BV9_0165	Fatty acid ABC transporter ATP-binding/permease protein
BV9	196709	T	G	BV9_0165	Fatty acid ABC transporter ATP-binding/permease protein
BV9	196781	C	T	BV9_0165	Fatty acid ABC transporter ATP-binding/permease protein
BV9	196859	C	T	BV9_0165	Fatty acid ABC transporter ATP-binding/permease protein
BV9	196908	T	C	BV9_0165	Fatty acid ABC transporter ATP-binding/permease protein
BV9	196934	G	C	BV9_0165	Fatty acid ABC transporter ATP-binding/permease protein
BV9	196937	G	C	BV9_0165	Fatty acid ABC transporter ATP-binding/permease protein
BV9	197377	G	A	BV9_0166	hypothetical protein
BV9	197392	G	A	BV9_0166	hypothetical protein
BV9	197428	C	T	BV9_0166	hypothetical protein
BV9	197446	C	T	BV9_0166	hypothetical protein
BV9	197449	T	C	BV9_0166	hypothetical protein
BV9	197615	G	A	BV9_0166	hypothetical protein
BV9	197683	G	A	BV9_0166	hypothetical protein
BV9	197698	T	C	BV9_0166	hypothetical protein
BV9	197700	G	T	BV9_0166	hypothetical protein
BV9	197731	C	T	BV9_0166	hypothetical protein
BV9	197773	A	G	BV9_0166	hypothetical protein
BV9	197842	G	A	BV9_0166	hypothetical protein
BV9	197854	T	C	BV9_0166	hypothetical protein
BV9	197896	G	A	BV9_0166	hypothetical protein
BV9	197944	T	C	BV9_0166	hypothetical protein
BV9	197977	A	G	BV9_0166	hypothetical protein
BV9	197986	G	A	BV9_0166	hypothetical protein
BV9	198145	G	A	BV9_0166	hypothetical protein
BV9	198437	T	C	BV9_0166	hypothetical protein
BV9	198468	A	C	BV9_0166	hypothetical protein
BV9	198473	T	G	BV9_0166	hypothetical protein
BV9	198488	C	T	BV9_0166	hypothetical protein
BV9	199227	T	C	BV9_0167	hypothetical protein
BV9	199238	G	A	BV9_0167	hypothetical protein
BV9	199274	A	G	BV9_0167	hypothetical protein
BV9	199330	A	G	BV9_0167	hypothetical protein
BV9	199440	G	A	BV9_0167	hypothetical protein
BV9	199455	C	T	BV9_0167	hypothetical protein
BV9	199527	A	G	BV9_0167	hypothetical protein
BV9	199551	A	G	BV9_0167	hypothetical protein
BV9	199649	T	C	BV9_0167	hypothetical protein
BV9	199678	A	G	BV9_0167	hypothetical protein
BV9	199719	G	T	BV9_0167	hypothetical protein
BV9	199914	G	A	BV9_0168	Galactoside O-acetyltransferase
BV9	199943	C	T	BV9_0168	Galactoside O-acetyltransferase
BV9	199949	T	G	BV9_0168	Galactoside O-acetyltransferase
BV9	200080	C	G	BV9_0168	Galactoside O-acetyltransferase
BV9	200081	C	G	BV9_0168	Galactoside O-acetyltransferase
BV9	200120	G	A	BV9_0168	Galactoside O-acetyltransferase
BV9	200192	T	C	BV9_0168	Galactoside O-acetyltransferase
BV9	200321	C	T	BV9_0168	Galactoside O-acetyltransferase
BV9	200353	C	T	BV9_0168	Galactoside O-acetyltransferase
BV9	200432	T	C	BV9_0168	Galactoside O-acetyltransferase
BV9	200462	G	T	BV9_0168	Galactoside O-acetyltransferase
BV9	200648	C	T	BV9_0169	hypothetical protein
BV9	200687	G	A	BV9_0169	hypothetical protein
BV9	200936	T	C	BV9_0169	hypothetical protein
BV9	200942	T	C	BV9_0169	hypothetical protein
BV9	200945	G	C	BV9_0169	hypothetical protein
BV9	200957	T	C	BV9_0169	hypothetical protein
BV9	201190	T	C
BV9	201207	G	A
BV9	201238	G	A
BV9	201348	G	T
BV9	201352	C	T
BV9	201356	T	G
BV9	201474	T	A
BV9	201479	G	A
BV9	201480	G	T
BV9	204056	A	G	BV9_0171	hypothetical protein
BV9	204095	T	G	BV9_0171	hypothetical protein
BV9	204112	C	T	BV9_0171	hypothetical protein
BV9	204164	T	C	BV9_0171	hypothetical protein
BV9	204191	T	C	BV9_0171	hypothetical protein
BV9	204281	G	A	BV9_0171	hypothetical protein
BV9	204296	G	A	BV9_0171	hypothetical protein
BV9	204344	G	A	BV9_0171	hypothetical protein
BV9	204925	A	G	BV9_0172	hypothetical protein
BV9	205049	T	C	BV9_0172	hypothetical protein
BV9	205124	G	A	BV9_0172	hypothetical protein
BV9	205163	C	T	BV9_0172	hypothetical protein
BV9	205184	C	T	BV9_0172	hypothetical protein
BV9	205300	T	G	BV9_0172	hypothetical protein
BV9	205412	C	T	BV9_0172	hypothetical protein
BV9	205421	T	C	BV9_0172	hypothetical protein
BV9	205453	C	T	BV9_0172	hypothetical protein
BV9	205481	A	G	BV9_0172	hypothetical protein
BV9	205502	G	A	BV9_0172	hypothetical protein
BV9	205596	G	T	BV9_0172	hypothetical protein
BV9	205688	G	A	BV9_0172	hypothetical protein
BV9	205770	C	T	BV9_0172	hypothetical protein
BV9	205903	A	G	BV9_0172	hypothetical protein
BV9	206000	A	G	BV9_0172	hypothetical protein
BV9	206009	T	G	BV9_0172	hypothetical protein
BV9	206098	T	C	BV9_0172	hypothetical protein
BV9	206106	A	G	BV9_0172	hypothetical protein
BV9	206183	G	C	BV9_0172	hypothetical protein
BV9	206190	T	C	BV9_0172	hypothetical protein
BV9	206291	G	A	BV9_0172	hypothetical protein
BV9	206356	A	G	BV9_0172	hypothetical protein
BV9	206363	A	G	BV9_0172	hypothetical protein
BV9	206606	T	C	BV9_0172	hypothetical protein
BV9	206726	G	T	BV9_0172	hypothetical protein
BV9	206816	G	A	BV9_0173	hypothetical protein
BV9	206851	A	G	BV9_0173	hypothetical protein
BV9	206858	C	A	BV9_0173	hypothetical protein
BV9	206998	A	G	BV9_0173	hypothetical protein
BV9	207003	A	G	BV9_0173	hypothetical protein
BV9	207055	G	A	BV9_0173	hypothetical protein
BV9	207160	A	G	BV9_0173	hypothetical protein
BV9	207185	G	A	BV9_0173	hypothetical protein
BV9	207202	C	T	BV9_0173	hypothetical protein
BV9	207274	A	C	BV9_0173	hypothetical protein
BV9	207292	A	G	BV9_0173	hypothetical protein
BV9	207414	C	T	BV9_0173	hypothetical protein
BV9	207450	A	G	BV9_0173	hypothetical protein
BV9	207470	G	C	BV9_0173	hypothetical protein
BV9	207471	T	G	BV9_0173	hypothetical protein
BV9	207631	A	G	BV9_0173	hypothetical protein
BV9	207637	C	G	BV9_0173	hypothetical protein
BV9	207712	C	G	BV9_0173	hypothetical protein
BV9	207720	T	C	BV9_0173	hypothetical protein
BV9	208078	C	T	BV9_0173	hypothetical protein
BV9	208099	A	G	BV9_0173	hypothetical protein
BV9	208106	G	T	BV9_0173	hypothetical protein
BV9	208157	T	C	BV9_0173	hypothetical protein
BV9	208211	T	C	BV9_0173	hypothetical protein
BV9	208216	C	T	BV9_0173	hypothetical protein
BV9	208234	T	C	BV9_0173	hypothetical protein
BV9	208582	T	C	BV9_0173	hypothetical protein
BV9	208612	T	C	BV9_0173	hypothetical protein
BV9	208623	C	A	BV9_0173	hypothetical protein
BV9	208700	T	C	BV9_0173	hypothetical protein
BV9	208732	A	G	BV9_0173	hypothetical protein
BV9	208960	T	C	BV9_0173	hypothetical protein
BV9	209000	G	A	BV9_0173	hypothetical protein
BV9	209023	G	C	BV9_0173	hypothetical protein
BV9	209077	C	T	BV9_0173	hypothetical protein
BV9	209151	C	T	BV9_0173	hypothetical protein
BV9	209179	C	T	BV9_0173	hypothetical protein
BV9	209236	C	T	BV9_0173	hypothetical protein
BV9	209289	C	T	BV9_0173	hypothetical protein
BV9	209380	A	G	BV9_0173	hypothetical protein
BV9	209446	C	T	BV9_0173	hypothetical protein
BV9	209452	G	A	BV9_0173	hypothetical protein
BV9	209529	C	T
BV9	209560	G	A
BV9	209561	A	C
BV9	209692	C	T
BV9	209699	C	T
BV9	209762	G	T
BV9	209770	T	C
BV9	209897	C	T	BV9_0174	hypothetical protein
BV9	209954	A	G	BV9_0174	hypothetical protein
BV9	209963	C	T	BV9_0174	hypothetical protein
BV9	210059	C	T	BV9_0174	hypothetical protein
BV9	210116	C	T	BV9_0174	hypothetical protein
BV9	210122	C	T	BV9_0174	hypothetical protein
BV9	210155	C	T	BV9_0174	hypothetical protein
BV9	210724	C	T	BV9_0175	hypothetical protein
BV9	210744	C	T	BV9_0175	hypothetical protein
BV9	210898	C	T	BV9_0175	hypothetical protein
BV9	210901	T	C	BV9_0175	hypothetical protein
BV9	210903	C	T	BV9_0175	hypothetical protein
BV9	210928	T	C	BV9_0175	hypothetical protein
BV9	211003	A	G	BV9_0175	hypothetical protein
BV9	211041	C	T	BV9_0175	hypothetical protein
BV9	211125	A	G	BV9_0175	hypothetical protein
BV9	211171	A	G	BV9_0175	hypothetical protein
BV9	211175	T	G	BV9_0175	hypothetical protein
BV9	211194	A	G
BV9	211421	T	C	BV9_0176	Putative HMP/thiamine import ATP-binding protein YkoD
BV9	211440	T	C	BV9_0176	Putative HMP/thiamine import ATP-binding protein YkoD
BV9	211505	G	A	BV9_0176	Putative HMP/thiamine import ATP-binding protein YkoD
BV9	211553	A	C	BV9_0176	Putative HMP/thiamine import ATP-binding protein YkoD
BV9	211678	A	G	BV9_0176	Putative HMP/thiamine import ATP-binding protein YkoD
BV9	211693	T	C	BV9_0176	Putative HMP/thiamine import ATP-binding protein YkoD
BV9	211694	C	T	BV9_0176	Putative HMP/thiamine import ATP-binding protein YkoD
BV9	211731	G	A	BV9_0176	Putative HMP/thiamine import ATP-binding protein YkoD
BV9	211832	G	A	BV9_0176	Putative HMP/thiamine import ATP-binding protein YkoD
BV9	212002	C	T	BV9_0176	Putative HMP/thiamine import ATP-binding protein YkoD
BV9	212026	G	A	BV9_0176	Putative HMP/thiamine import ATP-binding protein YkoD
BV9	212048	A	G	BV9_0176	Putative HMP/thiamine import ATP-binding protein YkoD
BV9	212117	G	A	BV9_0176	Putative HMP/thiamine import ATP-binding protein YkoD
BV9	212201	A	G	BV9_0176	Putative HMP/thiamine import ATP-binding protein YkoD
BV9	212231	T	C	BV9_0176	Putative HMP/thiamine import ATP-binding protein YkoD
BV9	212276	T	C	BV9_0176	Putative HMP/thiamine import ATP-binding protein YkoD
BV9	212364	T	C	BV9_0176	Putative HMP/thiamine import ATP-binding protein YkoD
BV9	212375	C	T	BV9_0176	Putative HMP/thiamine import ATP-binding protein YkoD
BV9	212566	T	C	BV9_0176	Putative HMP/thiamine import ATP-binding protein YkoD
BV9	212645	T	C	BV9_0176	Putative HMP/thiamine import ATP-binding protein YkoD
BV9	212747	G	C
BV9	212911	A	C	BV9_0177	hypothetical protein
BV9	213121	T	C	BV9_0177	hypothetical protein
BV9	213127	A	G	BV9_0177	hypothetical protein
BV9	213151	T	C	BV9_0177	hypothetical protein
BV9	213264	T	C	BV9_0177	hypothetical protein
BV9	213283	T	C	BV9_0177	hypothetical protein
BV9	213289	G	A	BV9_0177	hypothetical protein
BV9	213306	G	A	BV9_0177	hypothetical protein
BV9	213342	G	T	BV9_0177	hypothetical protein
BV9	213361	G	C	BV9_0177	hypothetical protein
BV9	213409	T	C	BV9_0177	hypothetical protein
BV9	213492	C	T	BV9_0177	hypothetical protein
BV9	213496	C	T	BV9_0177	hypothetical protein
BV9	213523	G	A	BV9_0177	hypothetical protein
BV9	213574	T	C	BV9_0177	hypothetical protein
BV9	213607	G	T	BV9_0177	hypothetical protein
BV9	213826	G	A	BV9_0177	hypothetical protein
BV9	213858	C	T	BV9_0177	hypothetical protein
BV9	214066	A	G	BV9_0177	hypothetical protein
BV9	214138	C	T	BV9_0177	hypothetical protein
BV9	214208	T	C	BV9_0177	hypothetical protein
BV9	214312	T	C	BV9_0177	hypothetical protein
BV9	214332	A	G	BV9_0177	hypothetical protein
BV9	214334	C	T	BV9_0177	hypothetical protein
BV9	214404	G	A
BV9	214831	C	G	BV9_0178	hypothetical protein
BV9	214873	C	T	BV9_0178	hypothetical protein
BV9	214888	A	G	BV9_0178	hypothetical protein
BV9	214933	T	C	BV9_0178	hypothetical protein
BV9	215290	G	A	BV9_0178	hypothetical protein
BV9	215296	G	A	BV9_0178	hypothetical protein
BV9	215353	G	A	BV9_0178	hypothetical protein
BV9	215400	T	C	BV9_0178	hypothetical protein
BV9	215475	C	T
BV9	215704	A	G	BV9_0179	hypothetical protein
BV9	215739	G	A	BV9_0179	hypothetical protein
BV9	215769	C	T	BV9_0179	hypothetical protein
BV9	215774	G	A	BV9_0179	hypothetical protein
BV9	215912	A	G	BV9_0179	hypothetical protein
BV9	215937	G	A	BV9_0179	hypothetical protein
BV9	215941	T	C	BV9_0179	hypothetical protein
BV9	216013	C	T	BV9_0179	hypothetical protein
BV9	216022	A	G	BV9_0179	hypothetical protein
BV9	216043	G	A	BV9_0179	hypothetical protein
BV9	216047	T	C	BV9_0179	hypothetical protein
BV9	216113	C	T	BV9_0179	hypothetical protein
BV9	216153	A	G	BV9_0179	hypothetical protein
BV9	216187	G	A	BV9_0179	hypothetical protein
BV9	216211	T	C	BV9_0179	hypothetical protein
BV9	216248	C	T	BV9_0179	hypothetical protein
BV9	216299	C	T	BV9_0179	hypothetical protein
BV9	216330	G	A	BV9_0179	hypothetical protein
BV9	216739	C	T	BV9_0180	hypothetical protein
BV9	216755	C	T	BV9_0180	hypothetical protein
BV9	216825	A	G	BV9_0180	hypothetical protein
BV9	216843	G	A	BV9_0180	hypothetical protein
BV9	216889	G	A	BV9_0180	hypothetical protein
BV9	216912	G	T	BV9_0180	hypothetical protein
BV9	217356	G	A
BV9	217370	A	G
BV9	217485	G	A
BV9	217583	G	A	BV9_0182	Dipeptidase
BV9	217622	A	G	BV9_0182	Dipeptidase
BV9	217652	T	C	BV9_0182	Dipeptidase
BV9	217655	T	C	BV9_0182	Dipeptidase
BV9	217741	G	A	BV9_0182	Dipeptidase
BV9	217781	A	G	BV9_0182	Dipeptidase
BV9	217818	C	T	BV9_0182	Dipeptidase
BV9	217847	G	C	BV9_0182	Dipeptidase
BV9	217900	C	T	BV9_0182	Dipeptidase
BV9	217907	T	C	BV9_0182	Dipeptidase
BV9	217925	G	T	BV9_0182	Dipeptidase
BV9	217937	A	G	BV9_0182	Dipeptidase
BV9	218138	C	T	BV9_0182	Dipeptidase
BV9	218180	C	T	BV9_0182	Dipeptidase
BV9	218304	A	G	BV9_0182	Dipeptidase
BV9	218322	A	G	BV9_0182	Dipeptidase
BV9	218433	C	T	BV9_0182	Dipeptidase
BV9	218444	A	G	BV9_0182	Dipeptidase
BV9	218483	A	G	BV9_0182	Dipeptidase
BV9	218507	G	A	BV9_0182	Dipeptidase
BV9	218606	T	C	BV9_0182	Dipeptidase
BV9	218756	C	T	BV9_0182	Dipeptidase
BV9	218777	G	A	BV9_0182	Dipeptidase
BV9	218786	A	G	BV9_0182	Dipeptidase
BV9	218830	C	T	BV9_0182	Dipeptidase
BV9	218930	T	C	BV9_0182	Dipeptidase
BV9	219380	G	C	BV9_0183	hypothetical protein
BV9	219383	T	C	BV9_0183	hypothetical protein
BV9	219398	C	T	BV9_0183	hypothetical protein
BV9	219503	T	C	BV9_0183	hypothetical protein
BV9	219509	C	T	BV9_0183	hypothetical protein
BV9	219616	A	G	BV9_0183	hypothetical protein
BV9	219638	C	T	BV9_0183	hypothetical protein
BV9	219671	T	C	BV9_0183	hypothetical protein
[truncated: 19,581 more rows]
